# Supplementary material for: Structural modeling of the flagellum MS ring protein FliF reveals similarities to the type III secretion system and sporulation complex
Source: PeerJ. 2016 Feb 22;4:e1718. doi: 10.7717/peerj.1718 (PMC4768692; doi:10.7717/peerj.1718)
Supplement: Supplemental Information 1 — Atomic model of the FliF oligomeric ring. [file peerj-04-1718-s004.zip]

Archive with 3 entries (2 files):
- D1D2D3_25mer.pdb
- __MACOSX/
- __MACOSX/._D1D2D3_25mer.pdb
