# Supplementary material for: Structural modeling of the flagellum MS ring protein FliF reveals similarities to the type III secretion system and sporulation complex
Source: PeerJ. 2016 Feb 22;4:e1718. doi: 10.7717/peerj.1718 (PMC4768692; doi:10.7717/peerj.1718)
Supplement: Supplemental Information 1 — Atomic model of the FliF oligomeric ring. [file peerj-04-1718-s004.zip › D1D2D3_25mer.pdb]

HELIX    1   1 ASP A   60  GLN A   72  1                                  13
HELIX    2   2 ALA A   90  GLN A  102  1                                  13
HELIX    3   3 SER A  124  GLU A  145  1                                  22
HELIX    4   4 LEU A  164  GLN A  169  1                                   6
HELIX    5   5 GLU A  188  ALA A  201  1                                  14
HELIX    6   6 PRO A  207  ASN A  209  1                                   3
HELIX    7   7 GLN A  234  LEU A  253  1                                  20
HELIX    8   8 ALA A  301  ALA A  314  1                                  14
HELIX    9   9 GLY A  316  LYS A  320  1                                   5
HELIX   10  10 GLY A  322  THR A  324  1                                   3
HELIX   11  11 ASP B   60  GLN B   72  1                                  13
HELIX   12  12 ALA B   90  GLN B  102  1                                  13
HELIX   13  13 SER B  124  GLU B  145  1                                  22
HELIX   14  14 LEU B  164  GLN B  169  1                                   6
HELIX   15  15 GLU B  188  ALA B  201  1                                  14
HELIX   16  16 PRO B  207  ASN B  209  1                                   3
HELIX   17  17 GLN B  234  LEU B  253  1                                  20
HELIX   18  18 ALA B  301  ALA B  314  1                                  14
HELIX   19  19 GLY B  316  LYS B  320  1                                   5
HELIX   20  20 GLY B  322  THR B  324  1                                   3
HELIX   21  21 ASP C   60  GLN C   72  1                                  13
HELIX   22  22 ALA C   90  GLN C  102  1                                  13
HELIX   23  23 SER C  124  GLU C  145  1                                  22
HELIX   24  24 LEU C  164  GLN C  169  1                                   6
HELIX   25  25 GLU C  188  ALA C  201  1                                  14
HELIX   26  26 PRO C  207  ASN C  209  1                                   3
HELIX   27  27 GLN C  234  LEU C  253  1                                  20
HELIX   28  28 ALA C  301  ALA C  314  1                                  14
HELIX   29  29 GLY C  316  LYS C  320  1                                   5
HELIX   30  30 GLY C  322  THR C  324  1                                   3
HELIX   31  31 ASP D   60  GLN D   72  1                                  13
HELIX   32  32 ALA D   90  GLN D  102  1                                  13
HELIX   33  33 SER D  124  GLU D  145  1                                  22
HELIX   34  34 LEU D  164  GLN D  169  1                                   6
HELIX   35  35 GLU D  188  ALA D  201  1                                  14
HELIX   36  36 PRO D  207  ASN D  209  1                                   3
HELIX   37  37 GLN D  234  LEU D  253  1                                  20
HELIX   38  38 ALA D  301  ALA D  314  1                                  14
HELIX   39  39 GLY D  316  LYS D  320  1                                   5
HELIX   40  40 GLY D  322  THR D  324  1                                   3
HELIX   41  41 ASP E   60  GLN E   72  1                                  13
HELIX   42  42 ALA E   90  GLN E  102  1                                  13
HELIX   43  43 SER E  124  GLU E  145  1                                  22
HELIX   44  44 LEU E  164  GLN E  169  1                                   6
HELIX   45  45 GLU E  188  ALA E  201  1                                  14
HELIX   46  46 PRO E  207  ASN E  209  1                                   3
HELIX   47  47 GLN E  234  LEU E  253  1                                  20
HELIX   48  48 ALA E  301  ALA E  314  1                                  14
HELIX   49  49 GLY E  316  LYS E  320  1                                   5
HELIX   50  50 GLY E  322  THR E  324  1                                   3
HELIX   51  51 ASP F   60  GLN F   72  1                                  13
HELIX   52  52 ALA F   90  GLN F  102  1                                  13
HELIX   53  53 SER F  124  GLU F  145  1                                  22
HELIX   54  54 LEU F  164  GLN F  169  1                                   6
HELIX   55  55 GLU F  188  ALA F  201  1                                  14
HELIX   56  56 PRO F  207  ASN F  209  1                                   3
HELIX   57  57 GLN F  234  LEU F  253  1                                  20
HELIX   58  58 ALA F  301  ALA F  314  1                                  14
HELIX   59  59 GLY F  316  LYS F  320  1                                   5
HELIX   60  60 GLY F  322  THR F  324  1                                   3
HELIX   61  61 ASP G   60  GLN G   72  1                                  13
HELIX   62  62 ALA G   90  GLN G  102  1                                  13
HELIX   63  63 SER G  124  GLU G  145  1                                  22
HELIX   64  64 LEU G  164  GLN G  169  1                                   6
HELIX   65  65 GLU G  188  ALA G  201  1                                  14
HELIX   66  66 PRO G  207  ASN G  209  1                                   3
HELIX   67  67 GLN G  234  LEU G  253  1                                  20
HELIX   68  68 ALA G  301  ALA G  314  1                                  14
HELIX   69  69 GLY G  316  LYS G  320  1                                   5
HELIX   70  70 GLY G  322  THR G  324  1                                   3
HELIX   71  71 ASP H   60  GLN H   72  1                                  13
HELIX   72  72 ALA H   90  GLN H  102  1                                  13
HELIX   73  73 SER H  124  GLU H  145  1                                  22
HELIX   74  74 LEU H  164  GLN H  169  1                                   6
HELIX   75  75 GLU H  188  ALA H  201  1                                  14
HELIX   76  76 PRO H  207  ASN H  209  1                                   3
HELIX   77  77 GLN H  234  LEU H  253  1                                  20
HELIX   78  78 ALA H  301  ALA H  314  1                                  14
HELIX   79  79 GLY H  316  LYS H  320  1                                   5
HELIX   80  80 GLY H  322  THR H  324  1                                   3
HELIX   81  81 ASP I   60  GLN I   72  1                                  13
HELIX   82  82 ALA I   90  GLN I  102  1                                  13
HELIX   83  83 SER I  124  GLU I  145  1                                  22
HELIX   84  84 LEU I  164  GLN I  169  1                                   6
HELIX   85  85 GLU I  188  ALA I  201  1                                  14
HELIX   86  86 PRO I  207  ASN I  209  1                                   3
HELIX   87  87 GLN I  234  LEU I  253  1                                  20
HELIX   88  88 ALA I  301  ALA I  314  1                                  14
HELIX   89  89 GLY I  316  LYS I  320  1                                   5
HELIX   90  90 GLY I  322  THR I  324  1                                   3
HELIX   91  91 ASP J   60  GLN J   72  1                                  13
HELIX   92  92 ALA J   90  GLN J  102  1                                  13
HELIX   93  93 SER J  124  GLU J  145  1                                  22
HELIX   94  94 LEU J  164  GLN J  169  1                                   6
HELIX   95  95 GLU J  188  ALA J  201  1                                  14
HELIX   96  96 PRO J  207  ASN J  209  1                                   3
HELIX   97  97 GLN J  234  LEU J  253  1                                  20
HELIX   98  98 ALA J  301  ALA J  314  1                                  14
HELIX   99  99 GLY J  316  LYS J  320  1                                   5
HELIX  100 100 GLY J  322  THR J  324  1                                   3
HELIX  101 101 ASP K   60  GLN K   72  1                                  13
HELIX  102 102 ALA K   90  GLN K  102  1                                  13
HELIX  103 103 SER K  124  GLU K  145  1                                  22
HELIX  104 104 LEU K  164  GLN K  169  1                                   6
HELIX  105 105 GLU K  188  ALA K  201  1                                  14
HELIX  106 106 PRO K  207  ASN K  209  1                                   3
HELIX  107 107 GLN K  234  LEU K  253  1                                  20
HELIX  108 108 ALA K  301  ALA K  314  1                                  14
HELIX  109 109 GLY K  316  LYS K  320  1                                   5
HELIX  110 110 GLY K  322  THR K  324  1                                   3
HELIX  111 111 ASP L   60  GLN L   72  1                                  13
HELIX  112 112 ALA L   90  GLN L  102  1                                  13
HELIX  113 113 SER L  124  GLU L  145  1                                  22
HELIX  114 114 LEU L  164  GLN L  169  1                                   6
HELIX  115 115 GLU L  188  ALA L  201  1                                  14
HELIX  116 116 PRO L  207  ASN L  209  1                                   3
HELIX  117 117 GLN L  234  LEU L  253  1                                  20
HELIX  118 118 ALA L  301  ALA L  314  1                                  14
HELIX  119 119 GLY L  316  LYS L  320  1                                   5
HELIX  120 120 GLY L  322  THR L  324  1                                   3
HELIX  121 121 ASP M   60  GLN M   72  1                                  13
HELIX  122 122 ALA M   90  GLN M  102  1                                  13
HELIX  123 123 SER M  124  GLU M  145  1                                  22
HELIX  124 124 LEU M  164  GLN M  169  1                                   6
HELIX  125 125 GLU M  188  ALA M  201  1                                  14
HELIX  126 126 PRO M  207  ASN M  209  1                                   3
HELIX  127 127 GLN M  234  LEU M  253  1                                  20
HELIX  128 128 ALA M  301  ALA M  314  1                                  14
HELIX  129 129 GLY M  316  LYS M  320  1                                   5
HELIX  130 130 GLY M  322  THR M  324  1                                   3
HELIX  131 131 ASP N   60  GLN N   72  1                                  13
HELIX  132 132 ALA N   90  GLN N  102  1                                  13
HELIX  133 133 SER N  124  GLU N  145  1                                  22
HELIX  134 134 LEU N  164  GLN N  169  1                                   6
HELIX  135 135 GLU N  188  ALA N  201  1                                  14
HELIX  136 136 PRO N  207  ASN N  209  1                                   3
HELIX  137 137 GLN N  234  LEU N  253  1                                  20
HELIX  138 138 ALA N  301  ALA N  314  1                                  14
HELIX  139 139 GLY N  316  LYS N  320  1                                   5
HELIX  140 140 GLY N  322  THR N  324  1                                   3
HELIX  141 141 ASP O   60  GLN O   72  1                                  13
HELIX  142 142 ALA O   90  GLN O  102  1                                  13
HELIX  143 143 SER O  124  GLU O  145  1                                  22
HELIX  144 144 LEU O  164  GLN O  169  1                                   6
HELIX  145 145 GLU O  188  ALA O  201  1                                  14
HELIX  146 146 PRO O  207  ASN O  209  1                                   3
HELIX  147 147 GLN O  234  LEU O  253  1                                  20
HELIX  148 148 ALA O  301  ALA O  314  1                                  14
HELIX  149 149 GLY O  316  LYS O  320  1                                   5
HELIX  150 150 GLY O  322  THR O  324  1                                   3
HELIX  151 151 ASP P   60  GLN P   72  1                                  13
HELIX  152 152 ALA P   90  GLN P  102  1                                  13
HELIX  153 153 SER P  124  GLU P  145  1                                  22
HELIX  154 154 LEU P  164  GLN P  169  1                                   6
HELIX  155 155 GLU P  188  ALA P  201  1                                  14
HELIX  156 156 PRO P  207  ASN P  209  1                                   3
HELIX  157 157 GLN P  234  LEU P  253  1                                  20
HELIX  158 158 ALA P  301  ALA P  314  1                                  14
HELIX  159 159 GLY P  316  LYS P  320  1                                   5
HELIX  160 160 GLY P  322  THR P  324  1                                   3
HELIX  161 161 ASP Q   60  GLN Q   72  1                                  13
HELIX  162 162 ALA Q   90  GLN Q  102  1                                  13
HELIX  163 163 SER Q  124  GLU Q  145  1                                  22
HELIX  164 164 LEU Q  164  GLN Q  169  1                                   6
HELIX  165 165 GLU Q  188  ALA Q  201  1                                  14
HELIX  166 166 PRO Q  207  ASN Q  209  1                                   3
HELIX  167 167 GLN Q  234  LEU Q  253  1                                  20
HELIX  168 168 ALA Q  301  ALA Q  314  1                                  14
HELIX  169 169 GLY Q  316  LYS Q  320  1                                   5
HELIX  170 170 GLY Q  322  THR Q  324  1                                   3
HELIX  171 171 ASP R   60  GLN R   72  1                                  13
HELIX  172 172 ALA R   90  GLN R  102  1                                  13
HELIX  173 173 SER R  124  GLU R  145  1                                  22
HELIX  174 174 LEU R  164  GLN R  169  1                                   6
HELIX  175 175 GLU R  188  ALA R  201  1                                  14
HELIX  176 176 PRO R  207  ASN R  209  1                                   3
HELIX  177 177 GLN R  234  LEU R  253  1                                  20
HELIX  178 178 ALA R  301  ALA R  314  1                                  14
HELIX  179 179 GLY R  316  LYS R  320  1                                   5
HELIX  180 180 GLY R  322  THR R  324  1                                   3
HELIX  181 181 ASP S   60  GLN S   72  1                                  13
HELIX  182 182 ALA S   90  GLN S  102  1                                  13
HELIX  183 183 SER S  124  GLU S  145  1                                  22
HELIX  184 184 LEU S  164  GLN S  169  1                                   6
HELIX  185 185 GLU S  188  ALA S  201  1                                  14
HELIX  186 186 PRO S  207  ASN S  209  1                                   3
HELIX  187 187 GLN S  234  LEU S  253  1                                  20
HELIX  188 188 ALA S  301  ALA S  314  1                                  14
HELIX  189 189 GLY S  316  LYS S  320  1                                   5
HELIX  190 190 GLY S  322  THR S  324  1                                   3
HELIX  191 191 ASP T   60  GLN T   72  1                                  13
HELIX  192 192 ALA T   90  GLN T  102  1                                  13
HELIX  193 193 SER T  124  GLU T  145  1                                  22
HELIX  194 194 LEU T  164  GLN T  169  1                                   6
HELIX  195 195 GLU T  188  ALA T  201  1                                  14
HELIX  196 196 PRO T  207  ASN T  209  1                                   3
HELIX  197 197 GLN T  234  LEU T  253  1                                  20
HELIX  198 198 ALA T  301  ALA T  314  1                                  14
HELIX  199 199 GLY T  316  LYS T  320  1                                   5
HELIX  200 200 GLY T  322  THR T  324  1                                   3
HELIX  201 201 ASP U   60  GLN U   72  1                                  13
HELIX  202 202 ALA U   90  GLN U  102  1                                  13
HELIX  203 203 SER U  124  GLU U  145  1                                  22
HELIX  204 204 LEU U  164  GLN U  169  1                                   6
HELIX  205 205 GLU U  188  ALA U  201  1                                  14
HELIX  206 206 PRO U  207  ASN U  209  1                                   3
HELIX  207 207 GLN U  234  LEU U  253  1                                  20
HELIX  208 208 ALA U  301  ALA U  314  1                                  14
HELIX  209 209 GLY U  316  LYS U  320  1                                   5
HELIX  210 210 GLY U  322  THR U  324  1                                   3
HELIX  211 211 ASP V   60  GLN V   72  1                                  13
HELIX  212 212 ALA V   90  GLN V  102  1                                  13
HELIX  213 213 SER V  124  GLU V  145  1                                  22
HELIX  214 214 LEU V  164  GLN V  169  1                                   6
HELIX  215 215 GLU V  188  ALA V  201  1                                  14
HELIX  216 216 PRO V  207  ASN V  209  1                                   3
HELIX  217 217 GLN V  234  LEU V  253  1                                  20
HELIX  218 218 ALA V  301  ALA V  314  1                                  14
HELIX  219 219 GLY V  316  LYS V  320  1                                   5
HELIX  220 220 GLY V  322  THR V  324  1                                   3
HELIX  221 221 ASP W   60  GLN W   72  1                                  13
HELIX  222 222 ALA W   90  GLN W  102  1                                  13
HELIX  223 223 SER W  124  GLU W  145  1                                  22
HELIX  224 224 LEU W  164  GLN W  169  1                                   6
HELIX  225 225 GLU W  188  ALA W  201  1                                  14
HELIX  226 226 PRO W  207  ASN W  209  1                                   3
HELIX  227 227 GLN W  234  LEU W  253  1                                  20
HELIX  228 228 ALA W  301  ALA W  314  1                                  14
HELIX  229 229 GLY W  316  LYS W  320  1                                   5
HELIX  230 230 GLY W  322  THR W  324  1                                   3
HELIX  231 231 ASP X   60  GLN X   72  1                                  13
HELIX  232 232 ALA X   90  GLN X  102  1                                  13
HELIX  233 233 SER X  124  GLU X  145  1                                  22
HELIX  234 234 LEU X  164  GLN X  169  1                                   6
HELIX  235 235 GLU X  188  ALA X  201  1                                  14
HELIX  236 236 PRO X  207  ASN X  209  1                                   3
HELIX  237 237 GLN X  234  LEU X  253  1                                  20
HELIX  238 238 ALA X  301  ALA X  314  1                                  14
HELIX  239 239 GLY X  316  LYS X  320  1                                   5
HELIX  240 240 GLY X  322  THR X  324  1                                   3
HELIX  241 241 ASP Y   60  GLN Y   72  1                                  13
HELIX  242 242 ALA Y   90  GLN Y  102  1                                  13
HELIX  243 243 SER Y  124  GLU Y  145  1                                  22
HELIX  244 244 LEU Y  164  GLN Y  169  1                                   6
HELIX  245 245 GLU Y  188  ALA Y  201  1                                  14
HELIX  246 246 PRO Y  207  ASN Y  209  1                                   3
HELIX  247 247 GLN Y  234  LEU Y  253  1                                  20
HELIX  248 248 ALA Y  301  ALA Y  314  1                                  14
HELIX  249 249 GLY Y  316  LYS Y  320  1                                   5
HELIX  250 250 GLY Y  322  THR Y  324  1                                   3
SHEET    1   1 1 SER A 152  ALA A 158  0
SHEET    2   2 1 SER A 173  LEU A 180  0
SHEET    3   3 1 VAL A 210  SER A 216  0
SHEET    4   4 1 ASN A 261  THR A 267  0
SHEET    5   5 1 SER A 281  ASN A 287  0
SHEET    6   6 1 LEU A 325  SER A 330  0
SHEET    7   7 1 SER B 152  ALA B 158  0
SHEET    8   8 1 SER B 173  LEU B 180  0
SHEET    9   9 1 VAL B 210  SER B 216  0
SHEET   10  10 1 ASN B 261  THR B 267  0
SHEET   11  11 1 SER B 281  ASN B 287  0
SHEET   12  12 1 LEU B 325  SER B 330  0
SHEET   13  13 1 SER C 152  ALA C 158  0
SHEET   14  14 1 SER C 173  LEU C 180  0
SHEET   15  15 1 VAL C 210  SER C 216  0
SHEET   16  16 1 ASN C 261  THR C 267  0
SHEET   17  17 1 SER C 281  ASN C 287  0
SHEET   18  18 1 LEU C 325  SER C 330  0
SHEET   19  19 1 SER D 152  ALA D 158  0
SHEET   20  20 1 SER D 173  LEU D 180  0
SHEET   21  21 1 VAL D 210  SER D 216  0
SHEET   22  22 1 ASN D 261  THR D 267  0
SHEET   23  23 1 SER D 281  ASN D 287  0
SHEET   24  24 1 LEU D 325  SER D 330  0
SHEET   25  25 1 SER E 152  ALA E 158  0
SHEET   26  26 1 SER E 173  LEU E 180  0
SHEET   27  27 1 VAL E 210  SER E 216  0
SHEET   28  28 1 ASN E 261  THR E 267  0
SHEET   29  29 1 SER E 281  ASN E 287  0
SHEET   30  30 1 LEU E 325  SER E 330  0
SHEET   31  31 1 SER F 152  ALA F 158  0
SHEET   32  32 1 SER F 173  LEU F 180  0
SHEET   33  33 1 VAL F 210  SER F 216  0
SHEET   34  34 1 ASN F 261  THR F 267  0
SHEET   35  35 1 SER F 281  ASN F 287  0
SHEET   36  36 1 LEU F 325  SER F 330  0
SHEET   37  37 1 SER G 152  ALA G 158  0
SHEET   38  38 1 SER G 173  LEU G 180  0
SHEET   39  39 1 VAL G 210  SER G 216  0
SHEET   40  40 1 ASN G 261  THR G 267  0
SHEET   41  41 1 SER G 281  ASN G 287  0
SHEET   42  42 1 LEU G 325  SER G 330  0
SHEET   43  43 1 SER H 152  ALA H 158  0
SHEET   44  44 1 SER H 173  LEU H 180  0
SHEET   45  45 1 VAL H 210  SER H 216  0
SHEET   46  46 1 ASN H 261  THR H 267  0
SHEET   47  47 1 SER H 281  ASN H 287  0
SHEET   48  48 1 LEU H 325  SER H 330  0
SHEET   49  49 1 SER I 152  ALA I 158  0
SHEET   50  50 1 SER I 173  LEU I 180  0
SHEET   51  51 1 VAL I 210  SER I 216  0
SHEET   52  52 1 ASN I 261  THR I 267  0
SHEET   53  53 1 SER I 281  ASN I 287  0
SHEET   54  54 1 LEU I 325  SER I 330  0
SHEET   55  55 1 SER J 152  ALA J 158  0
SHEET   56  56 1 SER J 173  LEU J 180  0
SHEET   57  57 1 VAL J 210  SER J 216  0
SHEET   58  58 1 ASN J 261  THR J 267  0
SHEET   59  59 1 SER J 281  ASN J 287  0
SHEET   60  60 1 LEU J 325  SER J 330  0
SHEET   61  61 1 SER K 152  ALA K 158  0
SHEET   62  62 1 SER K 173  LEU K 180  0
SHEET   63  63 1 VAL K 210  SER K 216  0
SHEET   64  64 1 ASN K 261  THR K 267  0
SHEET   65  65 1 SER K 281  ASN K 287  0
SHEET   66  66 1 LEU K 325  SER K 330  0
SHEET   67  67 1 SER L 152  ALA L 158  0
SHEET   68  68 1 SER L 173  LEU L 180  0
SHEET   69  69 1 VAL L 210  SER L 216  0
SHEET   70  70 1 ASN L 261  THR L 267  0
SHEET   71  71 1 SER L 281  ASN L 287  0
SHEET   72  72 1 LEU L 325  SER L 330  0
SHEET   73  73 1 SER M 152  ALA M 158  0
SHEET   74  74 1 SER M 173  LEU M 180  0
SHEET   75  75 1 VAL M 210  SER M 216  0
SHEET   76  76 1 ASN M 261  THR M 267  0
SHEET   77  77 1 SER M 281  ASN M 287  0
SHEET   78  78 1 LEU M 325  SER M 330  0
SHEET   79  79 1 SER N 152  ALA N 158  0
SHEET   80  80 1 SER N 173  LEU N 180  0
SHEET   81  81 1 VAL N 210  SER N 216  0
SHEET   82  82 1 ASN N 261  THR N 267  0
SHEET   83  83 1 SER N 281  ASN N 287  0
SHEET   84  84 1 LEU N 325  SER N 330  0
SHEET   85  85 1 SER O 152  ALA O 158  0
SHEET   86  86 1 SER O 173  LEU O 180  0
SHEET   87  87 1 VAL O 210  SER O 216  0
SHEET   88  88 1 ASN O 261  THR O 267  0
SHEET   89  89 1 SER O 281  ASN O 287  0
SHEET   90  90 1 LEU O 325  SER O 330  0
SHEET   91  91 1 SER P 152  ALA P 158  0
SHEET   92  92 1 SER P 173  LEU P 180  0
SHEET   93  93 1 VAL P 210  SER P 216  0
SHEET   94  94 1 ASN P 261  THR P 267  0
SHEET   95  95 1 SER P 281  ASN P 287  0
SHEET   96  96 1 LEU P 325  SER P 330  0
SHEET   97  97 1 SER Q 152  ALA Q 158  0
SHEET   98  98 1 SER Q 173  LEU Q 180  0
SHEET   99  99 1 VAL Q 210  SER Q 216  0
SHEET  100 100 1 ASN Q 261  THR Q 267  0
SHEET  101 101 1 SER Q 281  ASN Q 287  0
SHEET  102 102 1 LEU Q 325  SER Q 330  0
SHEET  103 103 1 SER R 152  ALA R 158  0
SHEET  104 104 1 SER R 173  LEU R 180  0
SHEET  105 105 1 VAL R 210  SER R 216  0
SHEET  106 106 1 ASN R 261  THR R 267  0
SHEET  107 107 1 SER R 281  ASN R 287  0
SHEET  108 108 1 LEU R 325  SER R 330  0
SHEET  109 109 1 SER S 152  ALA S 158  0
SHEET  110 110 1 SER S 173  LEU S 180  0
SHEET  111 111 1 VAL S 210  SER S 216  0
SHEET  112 112 1 ASN S 261  THR S 267  0
SHEET  113 113 1 SER S 281  ASN S 287  0
SHEET  114 114 1 LEU S 325  SER S 330  0
SHEET  115 115 1 SER T 152  ALA T 158  0
SHEET  116 116 1 SER T 173  LEU T 180  0
SHEET  117 117 1 VAL T 210  SER T 216  0
SHEET  118 118 1 ASN T 261  THR T 267  0
SHEET  119 119 1 SER T 281  ASN T 287  0
SHEET  120 120 1 LEU T 325  SER T 330  0
SHEET  121 121 1 SER U 152  ALA U 158  0
SHEET  122 122 1 SER U 173  LEU U 180  0
SHEET  123 123 1 VAL U 210  SER U 216  0
SHEET  124 124 1 ASN U 261  THR U 267  0
SHEET  125 125 1 SER U 281  ASN U 287  0
SHEET  126 126 1 LEU U 325  SER U 330  0
SHEET  127 127 1 SER V 152  ALA V 158  0
SHEET  128 128 1 SER V 173  LEU V 180  0
SHEET  129 129 1 VAL V 210  SER V 216  0
SHEET  130 130 1 ASN V 261  THR V 267  0
SHEET  131 131 1 SER V 281  ASN V 287  0
SHEET  132 132 1 LEU V 325  SER V 330  0
SHEET  133 133 1 SER W 152  ALA W 158  0
SHEET  134 134 1 SER W 173  LEU W 180  0
SHEET  135 135 1 VAL W 210  SER W 216  0
SHEET  136 136 1 ASN W 261  THR W 267  0
SHEET  137 137 1 SER W 281  ASN W 287  0
SHEET  138 138 1 LEU W 325  SER W 330  0
SHEET  139 139 1 SER X 152  ALA X 158  0
SHEET  140 140 1 SER X 173  LEU X 180  0
SHEET  141 141 1 VAL X 210  SER X 216  0
SHEET  142 142 1 ASN X 261  THR X 267  0
SHEET  143 143 1 SER X 281  ASN X 287  0
SHEET  144 144 1 LEU X 325  SER X 330  0
SHEET  145 145 1 SER Y 152  ALA Y 158  0
SHEET  146 146 1 SER Y 173  LEU Y 180  0
SHEET  147 147 1 VAL Y 210  SER Y 216  0
SHEET  148 148 1 ASN Y 261  THR Y 267  0
SHEET  149 149 1 SER Y 281  ASN Y 287  0
SHEET  150 150 1 LEU Y 325  SER Y 330  0
ATOM      1  N   ARG A  52     -77.468  -1.184  -0.299  1.00  0.00           N
ATOM      2  CA  ARG A  52     -77.412  -2.027   0.883  1.00  0.00           C
ATOM      3  C   ARG A  52     -75.966  -2.227   1.313  1.00  0.00           C
ATOM      4  O   ARG A  52     -75.054  -1.828   0.605  1.00  0.00           O
ATOM      5  CB  ARG A  52     -78.133  -3.352   0.688  1.00  0.00           C
ATOM      6  CG  ARG A  52     -79.626  -3.235   0.428  1.00  0.00           C
ATOM      7  CD  ARG A  52     -80.334  -4.536   0.326  1.00  0.00           C
ATOM      8  NE  ARG A  52     -81.746  -4.430  -0.011  1.00  0.00           N
ATOM      9  CZ  ARG A  52     -82.553  -5.480  -0.258  1.00  0.00           C
ATOM     10  NH1 ARG A  52     -82.090  -6.710  -0.242  1.00  0.00           N
ATOM     11  NH2 ARG A  52     -83.822  -5.237  -0.537  1.00  0.00           N
ATOM     12 1H   ARG A  52     -77.874  -1.533  -1.142  1.00  0.00           H
ATOM     13 2H   ARG A  52     -77.965  -0.316  -0.271  1.00  0.00           H
ATOM     14 3H   ARG A  52     -76.624  -0.832  -0.703  1.00  0.00           H
ATOM     15  HA  ARG A  52     -78.003  -1.579   1.683  1.00  0.00           H
ATOM     16 1HB  ARG A  52     -77.658  -3.849  -0.158  1.00  0.00           H
ATOM     17 2HB  ARG A  52     -77.971  -3.937   1.592  1.00  0.00           H
ATOM     18 1HG  ARG A  52     -80.077  -2.671   1.245  1.00  0.00           H
ATOM     19 2HG  ARG A  52     -79.774  -2.696  -0.509  1.00  0.00           H
ATOM     20 1HD  ARG A  52     -79.858  -5.139  -0.449  1.00  0.00           H
ATOM     21 2HD  ARG A  52     -80.264  -5.054   1.283  1.00  0.00           H
ATOM     22  HE  ARG A  52     -82.324  -3.608  -0.110  1.00  0.00           H
ATOM     23 1HH1 ARG A  52     -81.113  -6.877  -0.045  1.00  0.00           H
ATOM     24 2HH1 ARG A  52     -82.712  -7.484  -0.430  1.00  0.00           H
ATOM     25 1HH2 ARG A  52     -84.158  -4.287  -0.561  1.00  0.00           H
ATOM     26 2HH2 ARG A  52     -84.449  -6.006  -0.725  1.00  0.00           H
ATOM     27  N   THR A  53     -75.787  -2.834   2.479  1.00  0.00           N
ATOM     28  CA  THR A  53     -74.450  -3.143   2.980  1.00  0.00           C
ATOM     29  C   THR A  53     -73.799  -4.086   1.998  1.00  0.00           C
ATOM     30  O   THR A  53     -74.371  -5.106   1.658  1.00  0.00           O
ATOM     31  CB  THR A  53     -74.474  -3.784   4.379  1.00  0.00           C
ATOM     32  CG2 THR A  53     -73.057  -4.035   4.874  1.00  0.00           C
ATOM     33  OG1 THR A  53     -75.149  -2.914   5.297  1.00  0.00           O
ATOM     34  H   THR A  53     -76.591  -3.088   3.037  1.00  0.00           H
ATOM     35  HA  THR A  53     -73.854  -2.232   3.025  1.00  0.00           H
ATOM     36  HB  THR A  53     -75.012  -4.730   4.328  1.00  0.00           H
ATOM     37  HG1 THR A  53     -75.162  -3.317   6.169  1.00  0.00           H
ATOM     38 1HG2 THR A  53     -73.094  -4.490   5.865  1.00  0.00           H
ATOM     39 2HG2 THR A  53     -72.545  -4.708   4.185  1.00  0.00           H
ATOM     40 3HG2 THR A  53     -72.517  -3.091   4.928  1.00  0.00           H
ATOM     41  N   LEU A  54     -72.624  -3.727   1.530  1.00  0.00           N
ATOM     42  CA  LEU A  54     -71.916  -4.544   0.525  1.00  0.00           C
ATOM     43  C   LEU A  54     -70.646  -5.132   1.136  1.00  0.00           C
ATOM     44  O   LEU A  54     -70.225  -6.232   0.786  1.00  0.00           O
ATOM     45  CB  LEU A  54     -71.576  -3.709  -0.716  1.00  0.00           C
ATOM     46  CG  LEU A  54     -71.048  -4.508  -1.916  1.00  0.00           C
ATOM     47  CD1 LEU A  54     -72.100  -5.504  -2.381  1.00  0.00           C
ATOM     48  CD2 LEU A  54     -70.677  -3.550  -3.040  1.00  0.00           C
ATOM     49  H   LEU A  54     -72.195  -2.875   1.864  1.00  0.00           H
ATOM     50  HA  LEU A  54     -72.542  -5.385   0.231  1.00  0.00           H
ATOM     51 1HB  LEU A  54     -72.564  -3.310  -0.940  1.00  0.00           H
ATOM     52 2HB  LEU A  54     -70.898  -2.889  -0.478  1.00  0.00           H
ATOM     53  HG  LEU A  54     -70.138  -5.012  -1.594  1.00  0.00           H
ATOM     54 1HD1 LEU A  54     -71.718  -6.067  -3.236  1.00  0.00           H
ATOM     55 2HD1 LEU A  54     -72.333  -6.193  -1.571  1.00  0.00           H
ATOM     56 3HD1 LEU A  54     -73.002  -4.970  -2.677  1.00  0.00           H
ATOM     57 1HD2 LEU A  54     -70.302  -4.119  -3.892  1.00  0.00           H
ATOM     58 2HD2 LEU A  54     -71.557  -2.982  -3.340  1.00  0.00           H
ATOM     59 3HD2 LEU A  54     -69.904  -2.865  -2.693  1.00  0.00           H
ATOM     60  N   PHE A  55     -70.073  -4.414   2.092  1.00  0.00           N
ATOM     61  CA  PHE A  55     -68.898  -4.855   2.822  1.00  0.00           C
ATOM     62  C   PHE A  55     -69.137  -4.835   4.336  1.00  0.00           C
ATOM     63  O   PHE A  55     -69.836  -3.968   4.845  1.00  0.00           O
ATOM     64  CB  PHE A  55     -67.694  -3.981   2.464  1.00  0.00           C
ATOM     65  CG  PHE A  55     -67.442  -3.873   0.987  1.00  0.00           C
ATOM     66  CD1 PHE A  55     -67.951  -2.809   0.257  1.00  0.00           C
ATOM     67  CD2 PHE A  55     -66.697  -4.837   0.322  1.00  0.00           C
ATOM     68  CE1 PHE A  55     -67.720  -2.708  -1.102  1.00  0.00           C
ATOM     69  CE2 PHE A  55     -66.464  -4.739  -1.036  1.00  0.00           C
ATOM     70  CZ  PHE A  55     -66.977  -3.674  -1.748  1.00  0.00           C
ATOM     71  H   PHE A  55     -70.480  -3.517   2.315  1.00  0.00           H
ATOM     72  HA  PHE A  55     -68.653  -5.883   2.544  1.00  0.00           H
ATOM     73 1HB  PHE A  55     -67.846  -2.967   2.829  1.00  0.00           H
ATOM     74 2HB  PHE A  55     -66.787  -4.394   2.904  1.00  0.00           H
ATOM     75  HD1 PHE A  55     -68.538  -2.045   0.770  1.00  0.00           H
ATOM     76  HD2 PHE A  55     -66.294  -5.678   0.885  1.00  0.00           H
ATOM     77  HE1 PHE A  55     -68.127  -1.867  -1.663  1.00  0.00           H
ATOM     78  HE2 PHE A  55     -65.876  -5.501  -1.545  1.00  0.00           H
ATOM     79  HZ  PHE A  55     -66.795  -3.596  -2.818  1.00  0.00           H
ATOM     80  N   SER A  56     -68.542  -5.799   5.028  1.00  0.00           N
ATOM     81  CA  SER A  56     -68.637  -5.938   6.484  1.00  0.00           C
ATOM     82  C   SER A  56     -67.516  -6.834   7.019  1.00  0.00           C
ATOM     83  O   SER A  56     -66.794  -7.497   6.250  1.00  0.00           O
ATOM     84  CB  SER A  56     -69.993  -6.497   6.870  1.00  0.00           C
ATOM     85  OG  SER A  56     -70.160  -7.818   6.437  1.00  0.00           O
ATOM     86  H   SER A  56     -67.997  -6.466   4.504  1.00  0.00           H
ATOM     87  HA  SER A  56     -68.699  -4.982   7.007  1.00  0.00           H
ATOM     88 1HB  SER A  56     -70.086  -6.464   7.955  1.00  0.00           H
ATOM     89 2HB  SER A  56     -70.768  -5.875   6.422  1.00  0.00           H
ATOM     90  HG  SER A  56     -71.029  -8.134   6.701  1.00  0.00           H
ATOM     91  N   ASN A  57     -67.379  -6.864   8.344  1.00  0.00           N
ATOM     92  CA  ASN A  57     -66.344  -7.653   8.993  1.00  0.00           C
ATOM     93  C   ASN A  57     -64.936  -7.362   8.516  1.00  0.00           C
ATOM     94  O   ASN A  57     -64.188  -8.284   8.176  1.00  0.00           O
ATOM     95  CB  ASN A  57     -66.631  -9.135   8.837  1.00  0.00           C
ATOM     96  CG  ASN A  57     -65.863 -10.004   9.792  1.00  0.00           C
ATOM     97  ND2 ASN A  57     -65.550 -11.193   9.346  1.00  0.00           N
ATOM     98  OD1 ASN A  57     -65.492  -9.577  10.890  1.00  0.00           O
ATOM     99  H   ASN A  57     -68.013  -6.321   8.912  1.00  0.00           H
ATOM    100  HA  ASN A  57     -66.328  -7.434  10.061  1.00  0.00           H
ATOM    101 1HB  ASN A  57     -67.656  -9.501   8.765  1.00  0.00           H
ATOM    102 2HB  ASN A  57     -66.160  -9.188   7.855  1.00  0.00           H
ATOM    103 1HD2 ASN A  57     -65.038 -11.827   9.929  1.00  0.00           H
ATOM    104 2HD2 ASN A  57     -65.821 -11.468   8.424  1.00  0.00           H
ATOM    105  N   LEU A  58     -64.554  -6.085   8.458  1.00  0.00           N
ATOM    106  CA  LEU A  58     -63.237  -5.720   7.935  1.00  0.00           C
ATOM    107  C   LEU A  58     -62.330  -5.165   9.042  1.00  0.00           C
ATOM    108  O   LEU A  58     -62.810  -4.611  10.032  1.00  0.00           O
ATOM    109  CB  LEU A  58     -63.386  -4.697   6.803  1.00  0.00           C
ATOM    110  CG  LEU A  58     -64.224  -5.165   5.606  1.00  0.00           C
ATOM    111  CD1 LEU A  58     -64.363  -4.038   4.593  1.00  0.00           C
ATOM    112  CD2 LEU A  58     -63.565  -6.381   4.970  1.00  0.00           C
ATOM    113  H   LEU A  58     -65.175  -5.358   8.779  1.00  0.00           H
ATOM    114  HA  LEU A  58     -62.743  -6.606   7.539  1.00  0.00           H
ATOM    115 1HB  LEU A  58     -63.912  -3.910   7.342  1.00  0.00           H
ATOM    116 2HB  LEU A  58     -62.419  -4.321   6.469  1.00  0.00           H
ATOM    117  HG  LEU A  58     -65.194  -5.475   5.991  1.00  0.00           H
ATOM    118 1HD1 LEU A  58     -64.959  -4.377   3.747  1.00  0.00           H
ATOM    119 2HD1 LEU A  58     -64.857  -3.186   5.063  1.00  0.00           H
ATOM    120 3HD1 LEU A  58     -63.375  -3.736   4.244  1.00  0.00           H
ATOM    121 1HD2 LEU A  58     -64.162  -6.713   4.119  1.00  0.00           H
ATOM    122 2HD2 LEU A  58     -62.563  -6.117   4.631  1.00  0.00           H
ATOM    123 3HD2 LEU A  58     -63.500  -7.184   5.703  1.00  0.00           H
ATOM    124  N   SER A  59     -61.017  -5.293   8.856  1.00  0.00           N
ATOM    125  CA  SER A  59     -60.064  -4.662   9.771  1.00  0.00           C
ATOM    126  C   SER A  59     -60.016  -3.170   9.501  1.00  0.00           C
ATOM    127  O   SER A  59     -60.680  -2.659   8.596  1.00  0.00           O
ATOM    128  CB  SER A  59     -58.686  -5.277   9.622  1.00  0.00           C
ATOM    129  OG  SER A  59     -58.093  -4.949   8.397  1.00  0.00           O
ATOM    130  H   SER A  59     -60.665  -5.831   8.076  1.00  0.00           H
ATOM    131  HA  SER A  59     -60.264  -4.876  10.822  1.00  0.00           H
ATOM    132 1HB  SER A  59     -58.053  -4.914  10.430  1.00  0.00           H
ATOM    133 2HB  SER A  59     -58.777  -6.361   9.695  1.00  0.00           H
ATOM    134  HG  SER A  59     -57.417  -5.598   8.184  1.00  0.00           H
ATOM    135  N   ASP A  60     -59.212  -2.464  10.284  1.00  0.00           N
ATOM    136  CA  ASP A  60     -59.012  -1.051  10.037  1.00  0.00           C
ATOM    137  C   ASP A  60     -58.357  -0.835   8.669  1.00  0.00           C
ATOM    138  O   ASP A  60     -58.741   0.072   7.937  1.00  0.00           O
ATOM    139  CB  ASP A  60     -58.156  -0.429  11.145  1.00  0.00           C
ATOM    140  CG  ASP A  60     -58.877  -0.264  12.476  1.00  0.00           C
ATOM    141  OD1 ASP A  60     -60.076  -0.399  12.501  1.00  0.00           O
ATOM    142  OD2 ASP A  60     -58.212  -0.158  13.479  1.00  0.00           O
ATOM    143  H   ASP A  60     -58.732  -2.902  11.057  1.00  0.00           H
ATOM    144  HA  ASP A  60     -59.976  -0.550   9.954  1.00  0.00           H
ATOM    145 1HB  ASP A  60     -57.211  -0.947  11.305  1.00  0.00           H
ATOM    146 2HB  ASP A  60     -57.964   0.553  10.711  1.00  0.00           H
ATOM    147  N   GLN A  61     -57.408  -1.693   8.294  1.00  0.00           N
ATOM    148  CA  GLN A  61     -56.716  -1.572   7.008  1.00  0.00           C
ATOM    149  C   GLN A  61     -57.597  -2.024   5.837  1.00  0.00           C
ATOM    150  O   GLN A  61     -57.614  -1.384   4.784  1.00  0.00           O
ATOM    151  CB  GLN A  61     -55.423  -2.393   7.022  1.00  0.00           C
ATOM    152  CG  GLN A  61     -54.344  -1.841   7.936  1.00  0.00           C
ATOM    153  CD  GLN A  61     -53.110  -2.719   7.973  1.00  0.00           C
ATOM    154  NE2 GLN A  61     -52.076  -2.258   8.667  1.00  0.00           N
ATOM    155  OE1 GLN A  61     -53.085  -3.805   7.386  1.00  0.00           O
ATOM    156  H   GLN A  61     -57.159  -2.450   8.917  1.00  0.00           H
ATOM    157  HA  GLN A  61     -56.466  -0.528   6.824  1.00  0.00           H
ATOM    158 1HB  GLN A  61     -55.693  -3.400   7.337  1.00  0.00           H
ATOM    159 2HB  GLN A  61     -55.057  -2.421   5.995  1.00  0.00           H
ATOM    160 1HG  GLN A  61     -54.015  -0.801   7.899  1.00  0.00           H
ATOM    161 2HG  GLN A  61     -54.913  -2.004   8.851  1.00  0.00           H
ATOM    162 1HE2 GLN A  61     -51.232  -2.796   8.728  1.00  0.00           H
ATOM    163 2HE2 GLN A  61     -52.139  -1.372   9.130  1.00  0.00           H
ATOM    164  N   ASP A  62     -58.325  -3.122   6.020  1.00  0.00           N
ATOM    165  CA  ASP A  62     -59.211  -3.602   4.966  1.00  0.00           C
ATOM    166  C   ASP A  62     -60.400  -2.660   4.748  1.00  0.00           C
ATOM    167  O   ASP A  62     -60.782  -2.427   3.600  1.00  0.00           O
ATOM    168  CB  ASP A  62     -59.709  -5.011   5.295  1.00  0.00           C
ATOM    169  CG  ASP A  62     -58.658  -6.102   5.143  1.00  0.00           C
ATOM    170  OD1 ASP A  62     -57.634  -5.836   4.560  1.00  0.00           O
ATOM    171  OD2 ASP A  62     -58.816  -7.139   5.740  1.00  0.00           O
ATOM    172  H   ASP A  62     -58.273  -3.634   6.890  1.00  0.00           H
ATOM    173  HA  ASP A  62     -58.685  -3.593   4.011  1.00  0.00           H
ATOM    174 1HB  ASP A  62     -60.172  -5.089   6.279  1.00  0.00           H
ATOM    175 2HB  ASP A  62     -60.471  -5.131   4.524  1.00  0.00           H
ATOM    176  N   GLY A  63     -60.983  -2.118   5.815  1.00  0.00           N
ATOM    177  CA  GLY A  63     -62.082  -1.173   5.653  1.00  0.00           C
ATOM    178  C   GLY A  63     -61.552   0.072   4.965  1.00  0.00           C
ATOM    179  O   GLY A  63     -62.176   0.567   4.042  1.00  0.00           O
ATOM    180  H   GLY A  63     -60.670  -2.354   6.747  1.00  0.00           H
ATOM    181 1HA  GLY A  63     -62.864  -1.636   5.051  1.00  0.00           H
ATOM    182 2HA  GLY A  63     -62.484  -0.922   6.635  1.00  0.00           H
ATOM    183  N   GLY A  64     -60.407   0.597   5.415  1.00  0.00           N
ATOM    184  CA  GLY A  64     -59.828   1.763   4.760  1.00  0.00           C
ATOM    185  C   GLY A  64     -59.427   1.515   3.314  1.00  0.00           C
ATOM    186  O   GLY A  64     -59.474   2.424   2.495  1.00  0.00           O
ATOM    187  H   GLY A  64     -59.931   0.192   6.210  1.00  0.00           H
ATOM    188 1HA  GLY A  64     -60.557   2.574   4.768  1.00  0.00           H
ATOM    189 2HA  GLY A  64     -58.936   2.072   5.303  1.00  0.00           H
ATOM    190  N   ALA A  65     -59.034   0.286   3.007  1.00  0.00           N
ATOM    191  CA  ALA A  65     -58.681  -0.068   1.642  1.00  0.00           C
ATOM    192  C   ALA A  65     -59.908   0.043   0.726  1.00  0.00           C
ATOM    193  O   ALA A  65     -59.850   0.656  -0.336  1.00  0.00           O
ATOM    194  CB  ALA A  65     -58.036  -1.458   1.578  1.00  0.00           C
ATOM    195  H   ALA A  65     -58.979  -0.418   3.730  1.00  0.00           H
ATOM    196  HA  ALA A  65     -57.960   0.659   1.268  1.00  0.00           H
ATOM    197 1HB  ALA A  65     -57.785  -1.693   0.544  1.00  0.00           H
ATOM    198 2HB  ALA A  65     -57.131  -1.466   2.184  1.00  0.00           H
ATOM    199 3HB  ALA A  65     -58.735  -2.200   1.958  1.00  0.00           H
ATOM    200  N   ILE A  66     -61.021  -0.510   1.171  1.00  0.00           N
ATOM    201  CA  ILE A  66     -62.276  -0.450   0.414  1.00  0.00           C
ATOM    202  C   ILE A  66     -62.799   0.986   0.279  1.00  0.00           C
ATOM    203  O   ILE A  66     -63.268   1.389  -0.797  1.00  0.00           O
ATOM    204  CB  ILE A  66     -63.365  -1.319   1.069  1.00  0.00           C
ATOM    205  CG1 ILE A  66     -62.959  -2.793   1.044  1.00  0.00           C
ATOM    206  CG2 ILE A  66     -64.699  -1.118   0.366  1.00  0.00           C
ATOM    207  CD1 ILE A  66     -62.793  -3.358  -0.350  1.00  0.00           C
ATOM    208  H   ILE A  66     -61.004  -0.988   2.061  1.00  0.00           H
ATOM    209  HA  ILE A  66     -62.114  -0.750  -0.621  1.00  0.00           H
ATOM    210  HB  ILE A  66     -63.460  -1.038   2.118  1.00  0.00           H
ATOM    211 1HG1 ILE A  66     -62.018  -2.882   1.585  1.00  0.00           H
ATOM    212 2HG1 ILE A  66     -63.733  -3.352   1.571  1.00  0.00           H
ATOM    213 1HG2 ILE A  66     -65.457  -1.739   0.842  1.00  0.00           H
ATOM    214 2HG2 ILE A  66     -64.993  -0.072   0.434  1.00  0.00           H
ATOM    215 3HG2 ILE A  66     -64.605  -1.400  -0.681  1.00  0.00           H
ATOM    216 1HD1 ILE A  66     -62.507  -4.408  -0.285  1.00  0.00           H
ATOM    217 2HD1 ILE A  66     -63.736  -3.274  -0.892  1.00  0.00           H
ATOM    218 3HD1 ILE A  66     -62.020  -2.803  -0.877  1.00  0.00           H
ATOM    219  N   VAL A  67     -62.720   1.760   1.372  1.00  0.00           N
ATOM    220  CA  VAL A  67     -63.109   3.161   1.374  1.00  0.00           C
ATOM    221  C   VAL A  67     -62.296   3.947   0.354  1.00  0.00           C
ATOM    222  O   VAL A  67     -62.842   4.695  -0.454  1.00  0.00           O
ATOM    223  CB  VAL A  67     -62.928   3.798   2.765  1.00  0.00           C
ATOM    224  CG1 VAL A  67     -63.065   5.310   2.680  1.00  0.00           C
ATOM    225  CG2 VAL A  67     -63.940   3.226   3.747  1.00  0.00           C
ATOM    226  H   VAL A  67     -62.377   1.342   2.224  1.00  0.00           H
ATOM    227  HA  VAL A  67     -64.139   3.289   1.041  1.00  0.00           H
ATOM    228  HB  VAL A  67     -61.939   3.543   3.146  1.00  0.00           H
ATOM    229 1HG1 VAL A  67     -62.933   5.744   3.672  1.00  0.00           H
ATOM    230 2HG1 VAL A  67     -62.303   5.707   2.009  1.00  0.00           H
ATOM    231 3HG1 VAL A  67     -64.053   5.565   2.300  1.00  0.00           H
ATOM    232 1HG2 VAL A  67     -63.799   3.687   4.723  1.00  0.00           H
ATOM    233 2HG2 VAL A  67     -64.949   3.435   3.390  1.00  0.00           H
ATOM    234 3HG2 VAL A  67     -63.800   2.149   3.829  1.00  0.00           H
ATOM    235  N   ALA A  68     -60.980   3.737   0.333  1.00  0.00           N
ATOM    236  CA  ALA A  68     -60.142   4.446  -0.622  1.00  0.00           C
ATOM    237  C   ALA A  68     -60.464   4.048  -2.062  1.00  0.00           C
ATOM    238  O   ALA A  68     -60.560   4.907  -2.926  1.00  0.00           O
ATOM    239  CB  ALA A  68     -58.654   4.243  -0.305  1.00  0.00           C
ATOM    240  H   ALA A  68     -60.552   3.086   0.976  1.00  0.00           H
ATOM    241  HA  ALA A  68     -60.365   5.510  -0.561  1.00  0.00           H
ATOM    242 1HB  ALA A  68     -58.052   4.784  -1.033  1.00  0.00           H
ATOM    243 2HB  ALA A  68     -58.442   4.624   0.695  1.00  0.00           H
ATOM    244 3HB  ALA A  68     -58.412   3.183  -0.349  1.00  0.00           H
ATOM    245  N   GLN A  69     -60.660   2.757  -2.317  1.00  0.00           N
ATOM    246  CA  GLN A  69     -60.929   2.278  -3.663  1.00  0.00           C
ATOM    247  C   GLN A  69     -62.273   2.792  -4.203  1.00  0.00           C
ATOM    248  O   GLN A  69     -62.410   3.127  -5.380  1.00  0.00           O
ATOM    249  CB  GLN A  69     -60.914   0.746  -3.685  1.00  0.00           C
ATOM    250  CG  GLN A  69     -59.528   0.134  -3.564  1.00  0.00           C
ATOM    251  CD  GLN A  69     -59.571  -1.378  -3.447  1.00  0.00           C
ATOM    252  NE2 GLN A  69     -58.400  -1.998  -3.385  1.00  0.00           N
ATOM    253  OE1 GLN A  69     -60.648  -1.981  -3.407  1.00  0.00           O
ATOM    254  H   GLN A  69     -60.622   2.095  -1.556  1.00  0.00           H
ATOM    255  HA  GLN A  69     -60.170   2.661  -4.346  1.00  0.00           H
ATOM    256 1HB  GLN A  69     -61.538   0.413  -2.855  1.00  0.00           H
ATOM    257 2HB  GLN A  69     -61.371   0.440  -4.627  1.00  0.00           H
ATOM    258 1HG  GLN A  69     -58.708   0.396  -4.233  1.00  0.00           H
ATOM    259 2HG  GLN A  69     -59.336   0.553  -2.576  1.00  0.00           H
ATOM    260 1HE2 GLN A  69     -58.364  -2.996  -3.306  1.00  0.00           H
ATOM    261 2HE2 GLN A  69     -57.550  -1.471  -3.420  1.00  0.00           H
ATOM    262  N   LEU A  70     -63.266   2.859  -3.328  1.00  0.00           N
ATOM    263  CA  LEU A  70     -64.584   3.378  -3.711  1.00  0.00           C
ATOM    264  C   LEU A  70     -64.490   4.842  -4.076  1.00  0.00           C
ATOM    265  O   LEU A  70     -65.174   5.301  -4.995  1.00  0.00           O
ATOM    266  CB  LEU A  70     -65.597   3.175  -2.578  1.00  0.00           C
ATOM    267  CG  LEU A  70     -66.021   1.721  -2.333  1.00  0.00           C
ATOM    268  CD1 LEU A  70     -66.839   1.625  -1.051  1.00  0.00           C
ATOM    269  CD2 LEU A  70     -66.824   1.219  -3.523  1.00  0.00           C
ATOM    270  H   LEU A  70     -63.117   2.546  -2.378  1.00  0.00           H
ATOM    271  HA  LEU A  70     -64.932   2.862  -4.607  1.00  0.00           H
ATOM    272 1HB  LEU A  70     -65.001   3.536  -1.742  1.00  0.00           H
ATOM    273 2HB  LEU A  70     -66.474   3.812  -2.702  1.00  0.00           H
ATOM    274  HG  LEU A  70     -65.112   1.124  -2.270  1.00  0.00           H
ATOM    275 1HD1 LEU A  70     -67.134   0.589  -0.885  1.00  0.00           H
ATOM    276 2HD1 LEU A  70     -66.235   1.969  -0.209  1.00  0.00           H
ATOM    277 3HD1 LEU A  70     -67.728   2.248  -1.138  1.00  0.00           H
ATOM    278 1HD2 LEU A  70     -67.126   0.185  -3.347  1.00  0.00           H
ATOM    279 2HD2 LEU A  70     -67.713   1.838  -3.651  1.00  0.00           H
ATOM    280 3HD2 LEU A  70     -66.212   1.270  -4.423  1.00  0.00           H
ATOM    281  N   THR A  71     -63.632   5.595  -3.390  1.00  0.00           N
ATOM    282  CA  THR A  71     -63.384   6.967  -3.810  1.00  0.00           C
ATOM    283  C   THR A  71     -62.692   6.998  -5.171  1.00  0.00           C
ATOM    284  O   THR A  71     -63.074   7.762  -6.052  1.00  0.00           O
ATOM    285  CB  THR A  71     -62.522   7.726  -2.784  1.00  0.00           C
ATOM    286  CG2 THR A  71     -62.223   9.133  -3.277  1.00  0.00           C
ATOM    287  OG1 THR A  71     -63.219   7.799  -1.534  1.00  0.00           O
ATOM    288  H   THR A  71     -63.150   5.235  -2.579  1.00  0.00           H
ATOM    289  HA  THR A  71     -64.331   7.491  -3.939  1.00  0.00           H
ATOM    290  HB  THR A  71     -61.587   7.186  -2.639  1.00  0.00           H
ATOM    291  HG1 THR A  71     -62.648   8.202  -0.874  1.00  0.00           H
ATOM    292 1HG2 THR A  71     -61.612   9.653  -2.540  1.00  0.00           H
ATOM    293 2HG2 THR A  71     -61.684   9.081  -4.222  1.00  0.00           H
ATOM    294 3HG2 THR A  71     -63.158   9.674  -3.423  1.00  0.00           H
ATOM    295  N   GLN A  72     -61.690   6.148  -5.359  1.00  0.00           N
ATOM    296  CA  GLN A  72     -60.930   6.183  -6.610  1.00  0.00           C
ATOM    297  C   GLN A  72     -61.795   5.849  -7.826  1.00  0.00           C
ATOM    298  O   GLN A  72     -61.606   6.421  -8.906  1.00  0.00           O
ATOM    299  CB  GLN A  72     -59.750   5.209  -6.539  1.00  0.00           C
ATOM    300  CG  GLN A  72     -58.631   5.653  -5.614  1.00  0.00           C
ATOM    301  CD  GLN A  72     -57.547   4.600  -5.471  1.00  0.00           C
ATOM    302  NE2 GLN A  72     -56.513   4.919  -4.701  1.00  0.00           N
ATOM    303  OE1 GLN A  72     -57.640   3.512  -6.045  1.00  0.00           O
ATOM    304  H   GLN A  72     -61.441   5.471  -4.652  1.00  0.00           H
ATOM    305  HA  GLN A  72     -60.622   7.207  -6.820  1.00  0.00           H
ATOM    306 1HB  GLN A  72     -60.154   4.254  -6.200  1.00  0.00           H
ATOM    307 2HB  GLN A  72     -59.371   5.102  -7.554  1.00  0.00           H
ATOM    308 1HG  GLN A  72     -58.145   6.625  -5.701  1.00  0.00           H
ATOM    309 2HG  GLN A  72     -59.248   5.636  -4.717  1.00  0.00           H
ATOM    310 1HE2 GLN A  72     -55.767   4.266  -4.570  1.00  0.00           H
ATOM    311 2HE2 GLN A  72     -56.478   5.814  -4.255  1.00  0.00           H
ATOM    312  N   MET A  73     -62.764   4.957  -7.629  1.00  0.00           N
ATOM    313  CA  MET A  73     -63.665   4.480  -8.660  1.00  0.00           C
ATOM    314  C   MET A  73     -64.927   5.367  -8.770  1.00  0.00           C
ATOM    315  O   MET A  73     -65.830   5.123  -9.582  1.00  0.00           O
ATOM    316  CB  MET A  73     -64.049   3.029  -8.373  1.00  0.00           C
ATOM    317  CG  MET A  73     -62.929   2.024  -8.596  1.00  0.00           C
ATOM    318  SD  MET A  73     -63.463   0.319  -8.347  1.00  0.00           S
ATOM    319  CE  MET A  73     -63.693   0.292  -6.572  1.00  0.00           C
ATOM    320  H   MET A  73     -62.863   4.601  -6.688  1.00  0.00           H
ATOM    321  HA  MET A  73     -63.180   4.541  -9.634  1.00  0.00           H
ATOM    322 1HB  MET A  73     -64.375   2.986  -7.334  1.00  0.00           H
ATOM    323 2HB  MET A  73     -64.889   2.789  -9.026  1.00  0.00           H
ATOM    324 1HG  MET A  73     -62.566   2.139  -9.617  1.00  0.00           H
ATOM    325 2HG  MET A  73     -62.124   2.251  -7.896  1.00  0.00           H
ATOM    326 1HE  MET A  73     -64.024  -0.700  -6.262  1.00  0.00           H
ATOM    327 2HE  MET A  73     -62.749   0.529  -6.079  1.00  0.00           H
ATOM    328 3HE  MET A  73     -64.444   1.030  -6.291  1.00  0.00           H
ATOM    329  N   ASN A  74     -64.975   6.385  -7.925  1.00  0.00           N
ATOM    330  CA  ASN A  74     -66.065   7.350  -7.888  1.00  0.00           C
ATOM    331  C   ASN A  74     -67.441   6.716  -7.713  1.00  0.00           C
ATOM    332  O   ASN A  74     -68.432   7.099  -8.348  1.00  0.00           O
ATOM    333  CB  ASN A  74     -66.061   8.216  -9.135  1.00  0.00           C
ATOM    334  CG  ASN A  74     -66.884   9.468  -9.009  1.00  0.00           C
ATOM    335  ND2 ASN A  74     -67.452   9.886 -10.110  1.00  0.00           N
ATOM    336  OD1 ASN A  74     -67.061  10.009  -7.910  1.00  0.00           O
ATOM    337  H   ASN A  74     -64.206   6.487  -7.279  1.00  0.00           H
ATOM    338  HA  ASN A  74     -66.002   7.948  -6.977  1.00  0.00           H
ATOM    339 1HB  ASN A  74     -65.126   8.451  -9.646  1.00  0.00           H
ATOM    340 2HB  ASN A  74     -66.622   7.487  -9.722  1.00  0.00           H
ATOM    341 1HD2 ASN A  74     -68.014  10.713 -10.099  1.00  0.00           H
ATOM    342 2HD2 ASN A  74     -67.325   9.377 -10.962  1.00  0.00           H
ATOM    343  N   ILE A  75     -67.492   5.773  -6.784  1.00  0.00           N
ATOM    344  CA  ILE A  75     -68.717   5.080  -6.432  1.00  0.00           C
ATOM    345  C   ILE A  75     -69.241   5.604  -5.102  1.00  0.00           C
ATOM    346  O   ILE A  75     -68.607   5.426  -4.057  1.00  0.00           O
ATOM    347  CB  ILE A  75     -68.508   3.557  -6.343  1.00  0.00           C
ATOM    348  CG1 ILE A  75     -68.006   3.007  -7.681  1.00  0.00           C
ATOM    349  CG2 ILE A  75     -69.799   2.867  -5.930  1.00  0.00           C
ATOM    350  CD1 ILE A  75     -68.955   3.244  -8.833  1.00  0.00           C
ATOM    351  H   ILE A  75     -66.637   5.535  -6.302  1.00  0.00           H
ATOM    352  HA  ILE A  75     -69.488   5.257  -7.183  1.00  0.00           H
ATOM    353  HB  ILE A  75     -67.732   3.348  -5.606  1.00  0.00           H
ATOM    354 1HG1 ILE A  75     -67.051   3.486  -7.890  1.00  0.00           H
ATOM    355 2HG1 ILE A  75     -67.854   1.935  -7.551  1.00  0.00           H
ATOM    356 1HG2 ILE A  75     -69.633   1.790  -5.872  1.00  0.00           H
ATOM    357 2HG2 ILE A  75     -70.115   3.237  -4.956  1.00  0.00           H
ATOM    358 3HG2 ILE A  75     -70.575   3.074  -6.665  1.00  0.00           H
ATOM    359 1HD1 ILE A  75     -68.532   2.825  -9.746  1.00  0.00           H
ATOM    360 2HD1 ILE A  75     -69.912   2.763  -8.623  1.00  0.00           H
ATOM    361 3HD1 ILE A  75     -69.109   4.313  -8.964  1.00  0.00           H
ATOM    362  N   PRO A  76     -70.405   6.246  -5.143  1.00  0.00           N
ATOM    363  CA  PRO A  76     -71.038   6.787  -3.950  1.00  0.00           C
ATOM    364  C   PRO A  76     -71.212   5.708  -2.897  1.00  0.00           C
ATOM    365  O   PRO A  76     -71.558   4.582  -3.221  1.00  0.00           O
ATOM    366  CB  PRO A  76     -72.381   7.330  -4.447  1.00  0.00           C
ATOM    367  CG  PRO A  76     -72.148   7.637  -5.887  1.00  0.00           C
ATOM    368  CD  PRO A  76     -71.198   6.575  -6.372  1.00  0.00           C
ATOM    369  HA  PRO A  76     -70.454   7.596  -3.488  1.00  0.00           H
ATOM    370 1HB  PRO A  76     -73.188   6.592  -4.323  1.00  0.00           H
ATOM    371 2HB  PRO A  76     -72.682   8.231  -3.892  1.00  0.00           H
ATOM    372 1HG  PRO A  76     -73.088   7.615  -6.456  1.00  0.00           H
ATOM    373 2HG  PRO A  76     -71.717   8.641  -6.014  1.00  0.00           H
ATOM    374 1HD  PRO A  76     -71.725   5.686  -6.754  1.00  0.00           H
ATOM    375 2HD  PRO A  76     -70.549   6.935  -7.183  1.00  0.00           H
ATOM    376  N   TYR A  77     -70.965   6.050  -1.643  1.00  0.00           N
ATOM    377  CA  TYR A  77     -71.001   5.058  -0.581  1.00  0.00           C
ATOM    378  C   TYR A  77     -71.073   5.742   0.782  1.00  0.00           C
ATOM    379  O   TYR A  77     -71.010   6.981   0.891  1.00  0.00           O
ATOM    380  CB  TYR A  77     -69.777   4.143  -0.656  1.00  0.00           C
ATOM    381  CG  TYR A  77     -68.472   4.840  -0.333  1.00  0.00           C
ATOM    382  CD1 TYR A  77     -67.730   4.483   0.783  1.00  0.00           C
ATOM    383  CD2 TYR A  77     -67.985   5.851  -1.151  1.00  0.00           C
ATOM    384  CE1 TYR A  77     -66.539   5.116   1.080  1.00  0.00           C
ATOM    385  CE2 TYR A  77     -66.796   6.489  -0.863  1.00  0.00           C
ATOM    386  CZ  TYR A  77     -66.074   6.118   0.253  1.00  0.00           C
ATOM    387  OH  TYR A  77     -64.887   6.752   0.544  1.00  0.00           O
ATOM    388  H   TYR A  77     -70.749   7.010  -1.411  1.00  0.00           H
ATOM    389  HA  TYR A  77     -71.945   4.512  -0.616  1.00  0.00           H
ATOM    390 1HB  TYR A  77     -69.937   3.328   0.053  1.00  0.00           H
ATOM    391 2HB  TYR A  77     -69.735   3.742  -1.667  1.00  0.00           H
ATOM    392  HD1 TYR A  77     -68.103   3.689   1.430  1.00  0.00           H
ATOM    393  HD2 TYR A  77     -68.561   6.138  -2.030  1.00  0.00           H
ATOM    394  HE1 TYR A  77     -65.965   4.825   1.960  1.00  0.00           H
ATOM    395  HE2 TYR A  77     -66.431   7.281  -1.517  1.00  0.00           H
ATOM    396  HH  TYR A  77     -64.486   7.168  -0.225  1.00  0.00           H
ATOM    397  N   ARG A  78     -71.261   4.926   1.821  1.00  0.00           N
ATOM    398  CA  ARG A  78     -71.071   5.351   3.183  1.00  0.00           C
ATOM    399  C   ARG A  78     -70.530   4.185   4.003  1.00  0.00           C
ATOM    400  O   ARG A  78     -70.679   3.025   3.632  1.00  0.00           O
ATOM    401  CB  ARG A  78     -72.335   5.942   3.791  1.00  0.00           C
ATOM    402  CG  ARG A  78     -73.501   4.972   3.911  1.00  0.00           C
ATOM    403  CD  ARG A  78     -74.737   5.570   4.479  1.00  0.00           C
ATOM    404  NE  ARG A  78     -75.818   4.624   4.699  1.00  0.00           N
ATOM    405  CZ  ARG A  78     -77.032   4.947   5.184  1.00  0.00           C
ATOM    406  NH1 ARG A  78     -77.313   6.183   5.534  1.00  0.00           N
ATOM    407  NH2 ARG A  78     -77.926   3.984   5.322  1.00  0.00           N
ATOM    408  H   ARG A  78     -71.548   3.976   1.636  1.00  0.00           H
ATOM    409  HA  ARG A  78     -70.349   6.165   3.221  1.00  0.00           H
ATOM    410 1HB  ARG A  78     -72.070   6.311   4.779  1.00  0.00           H
ATOM    411 2HB  ARG A  78     -72.628   6.779   3.157  1.00  0.00           H
ATOM    412 1HG  ARG A  78     -73.737   4.588   2.920  1.00  0.00           H
ATOM    413 2HG  ARG A  78     -73.198   4.148   4.558  1.00  0.00           H
ATOM    414 1HD  ARG A  78     -74.501   6.027   5.439  1.00  0.00           H
ATOM    415 2HD  ARG A  78     -75.107   6.334   3.795  1.00  0.00           H
ATOM    416  HE  ARG A  78     -75.842   3.625   4.539  1.00  0.00           H
ATOM    417 1HH1 ARG A  78     -76.612   6.905   5.441  1.00  0.00           H
ATOM    418 2HH1 ARG A  78     -78.229   6.405   5.897  1.00  0.00           H
ATOM    419 1HH2 ARG A  78     -77.688   3.037   5.065  1.00  0.00           H
ATOM    420 2HH2 ARG A  78     -78.844   4.201   5.684  1.00  0.00           H
ATOM    421  N   PHE A  79     -69.885   4.506   5.116  1.00  0.00           N
ATOM    422  CA  PHE A  79     -69.162   3.538   5.907  1.00  0.00           C
ATOM    423  C   PHE A  79     -69.195   3.931   7.372  1.00  0.00           C
ATOM    424  O   PHE A  79     -69.470   5.086   7.696  1.00  0.00           O
ATOM    425  CB  PHE A  79     -67.718   3.412   5.418  1.00  0.00           C
ATOM    426  CG  PHE A  79     -66.920   4.678   5.557  1.00  0.00           C
ATOM    427  CD1 PHE A  79     -66.134   4.900   6.678  1.00  0.00           C
ATOM    428  CD2 PHE A  79     -66.954   5.650   4.568  1.00  0.00           C
ATOM    429  CE1 PHE A  79     -65.400   6.064   6.806  1.00  0.00           C
ATOM    430  CE2 PHE A  79     -66.221   6.814   4.693  1.00  0.00           C
ATOM    431  CZ  PHE A  79     -65.443   7.020   5.814  1.00  0.00           C
ATOM    432  H   PHE A  79     -69.906   5.470   5.417  1.00  0.00           H
ATOM    433  HA  PHE A  79     -69.618   2.553   5.794  1.00  0.00           H
ATOM    434 1HB  PHE A  79     -67.193   2.650   5.990  1.00  0.00           H
ATOM    435 2HB  PHE A  79     -67.702   3.150   4.361  1.00  0.00           H
ATOM    436  HD1 PHE A  79     -66.100   4.144   7.461  1.00  0.00           H
ATOM    437  HD2 PHE A  79     -67.569   5.485   3.681  1.00  0.00           H
ATOM    438  HE1 PHE A  79     -64.786   6.225   7.693  1.00  0.00           H
ATOM    439  HE2 PHE A  79     -66.256   7.568   3.908  1.00  0.00           H
ATOM    440  HZ  PHE A  79     -64.864   7.938   5.917  1.00  0.00           H
ATOM    441  N   ALA A  80     -69.016   2.964   8.273  1.00  0.00           N
ATOM    442  CA  ALA A  80     -68.935   3.190   9.709  1.00  0.00           C
ATOM    443  C   ALA A  80     -67.736   2.384  10.166  1.00  0.00           C
ATOM    444  O   ALA A  80     -67.375   1.389   9.532  1.00  0.00           O
ATOM    445  CB  ALA A  80     -70.178   2.746  10.473  1.00  0.00           C
ATOM    446  H   ALA A  80     -68.935   2.023   7.917  1.00  0.00           H
ATOM    447  HA  ALA A  80     -68.817   4.260   9.887  1.00  0.00           H
ATOM    448 1HB  ALA A  80     -70.043   2.948  11.536  1.00  0.00           H
ATOM    449 2HB  ALA A  80     -71.047   3.297  10.108  1.00  0.00           H
ATOM    450 3HB  ALA A  80     -70.335   1.680  10.325  1.00  0.00           H
ATOM    451  N   ASN A  81     -67.076   2.765  11.260  1.00  0.00           N
ATOM    452  CA  ASN A  81     -65.901   1.995  11.667  1.00  0.00           C
ATOM    453  C   ASN A  81     -66.165   0.947  12.745  1.00  0.00           C
ATOM    454  O   ASN A  81     -65.227   0.366  13.299  1.00  0.00           O
ATOM    455  CB  ASN A  81     -64.795   2.924  12.134  1.00  0.00           C
ATOM    456  CG  ASN A  81     -64.180   3.735  11.029  1.00  0.00           C
ATOM    457  ND2 ASN A  81     -63.606   4.851  11.400  1.00  0.00           N
ATOM    458  OD1 ASN A  81     -64.159   3.318   9.865  1.00  0.00           O
ATOM    459  H   ASN A  81     -67.358   3.563  11.813  1.00  0.00           H
ATOM    460  HA  ASN A  81     -65.499   1.452  10.811  1.00  0.00           H
ATOM    461 1HB  ASN A  81     -64.931   3.558  13.010  1.00  0.00           H
ATOM    462 2HB  ASN A  81     -64.124   2.101  12.382  1.00  0.00           H
ATOM    463 1HD2 ASN A  81     -63.176   5.441  10.717  1.00  0.00           H
ATOM    464 2HD2 ASN A  81     -63.599   5.112  12.363  1.00  0.00           H
ATOM    465  N   GLY A  82     -67.411   0.670  13.071  1.00  0.00           N
ATOM    466  CA  GLY A  82     -67.727  -0.278  14.152  1.00  0.00           C
ATOM    467  C   GLY A  82     -67.838  -1.666  13.530  1.00  0.00           C
ATOM    468  O   GLY A  82     -68.858  -2.352  13.640  1.00  0.00           O
ATOM    469  H   GLY A  82     -68.168   1.118  12.571  1.00  0.00           H
ATOM    470 1HA  GLY A  82     -66.931  -0.248  14.895  1.00  0.00           H
ATOM    471 2HA  GLY A  82     -68.667   0.014  14.618  1.00  0.00           H
ATOM    472  N   SER A  83     -66.769  -2.095  12.858  1.00  0.00           N
ATOM    473  CA  SER A  83     -66.738  -3.376  12.165  1.00  0.00           C
ATOM    474  C   SER A  83     -66.368  -3.275  10.691  1.00  0.00           C
ATOM    475  O   SER A  83     -66.211  -4.274   9.984  1.00  0.00           O
ATOM    476  CB  SER A  83     -67.932  -4.300  11.914  1.00  0.00           C
ATOM    477  OG  SER A  83     -68.865  -3.665  11.053  1.00  0.00           O
ATOM    478  H   SER A  83     -65.952  -1.502  12.834  1.00  0.00           H
ATOM    479  HA  SER A  83     -66.183  -4.146  12.704  1.00  0.00           H
ATOM    480 1HB  SER A  83     -67.570  -5.220  11.458  1.00  0.00           H
ATOM    481 2HB  SER A  83     -68.403  -4.529  12.870  1.00  0.00           H
ATOM    482  HG  SER A  83     -68.682  -2.723  11.020  1.00  0.00           H
ATOM    483  N   GLY A  84     -66.228  -2.050  10.215  1.00  0.00           N
ATOM    484  CA  GLY A  84     -65.964  -1.826   8.812  1.00  0.00           C
ATOM    485  C   GLY A  84     -67.132  -1.963   7.870  1.00  0.00           C
ATOM    486  O   GLY A  84     -66.953  -2.311   6.700  1.00  0.00           O
ATOM    487  H   GLY A  84     -66.305  -1.256  10.835  1.00  0.00           H
ATOM    488 1HA  GLY A  84     -65.585  -0.813   8.680  1.00  0.00           H
ATOM    489 2HA  GLY A  84     -65.217  -2.543   8.472  1.00  0.00           H
ATOM    490  N   ALA A  85     -68.372  -1.790   8.321  1.00  0.00           N
ATOM    491  CA  ALA A  85     -69.564  -1.894   7.489  1.00  0.00           C
ATOM    492  C   ALA A  85     -69.547  -0.775   6.459  1.00  0.00           C
ATOM    493  O   ALA A  85     -69.348   0.389   6.805  1.00  0.00           O
ATOM    494  CB  ALA A  85     -70.793  -1.752   8.361  1.00  0.00           C
ATOM    495  H   ALA A  85     -68.475  -1.576   9.303  1.00  0.00           H
ATOM    496  HA  ALA A  85     -69.575  -2.874   7.013  1.00  0.00           H
ATOM    497 1HB  ALA A  85     -71.687  -1.829   7.743  1.00  0.00           H
ATOM    498 2HB  ALA A  85     -70.802  -2.544   9.111  1.00  0.00           H
ATOM    499 3HB  ALA A  85     -70.777  -0.783   8.857  1.00  0.00           H
ATOM    500  N   ILE A  86     -69.748  -1.124   5.187  1.00  0.00           N
ATOM    501  CA  ILE A  86     -69.775  -0.158   4.098  1.00  0.00           C
ATOM    502  C   ILE A  86     -70.976  -0.455   3.225  1.00  0.00           C
ATOM    503  O   ILE A  86     -71.143  -1.581   2.756  1.00  0.00           O
ATOM    504  CB  ILE A  86     -68.492  -0.199   3.248  1.00  0.00           C
ATOM    505  CG1 ILE A  86     -67.262   0.041   4.128  1.00  0.00           C
ATOM    506  CG2 ILE A  86     -68.562   0.831   2.132  1.00  0.00           C
ATOM    507  CD1 ILE A  86     -65.948  -0.147   3.404  1.00  0.00           C
ATOM    508  H   ILE A  86     -69.887  -2.102   4.981  1.00  0.00           H
ATOM    509  HA  ILE A  86     -69.871   0.854   4.486  1.00  0.00           H
ATOM    510  HB  ILE A  86     -68.382  -1.194   2.819  1.00  0.00           H
ATOM    511 1HG1 ILE A  86     -67.326   1.062   4.504  1.00  0.00           H
ATOM    512 2HG1 ILE A  86     -67.318  -0.657   4.962  1.00  0.00           H
ATOM    513 1HG2 ILE A  86     -67.647   0.790   1.542  1.00  0.00           H
ATOM    514 2HG2 ILE A  86     -69.416   0.616   1.493  1.00  0.00           H
ATOM    515 3HG2 ILE A  86     -68.671   1.827   2.561  1.00  0.00           H
ATOM    516 1HD1 ILE A  86     -65.122   0.040   4.090  1.00  0.00           H
ATOM    517 2HD1 ILE A  86     -65.880  -1.169   3.027  1.00  0.00           H
ATOM    518 3HD1 ILE A  86     -65.888   0.551   2.568  1.00  0.00           H
ATOM    519  N   GLU A  87     -71.817   0.560   3.038  1.00  0.00           N
ATOM    520  CA  GLU A  87     -73.058   0.481   2.265  1.00  0.00           C
ATOM    521  C   GLU A  87     -72.907   1.184   0.927  1.00  0.00           C
ATOM    522  O   GLU A  87     -72.372   2.288   0.856  1.00  0.00           O
ATOM    523  CB  GLU A  87     -74.224   1.092   3.049  1.00  0.00           C
ATOM    524  CG  GLU A  87     -74.545   0.377   4.354  1.00  0.00           C
ATOM    525  CD  GLU A  87     -75.800   0.922   4.979  1.00  0.00           C
ATOM    526  OE1 GLU A  87     -76.389   1.810   4.407  1.00  0.00           O
ATOM    527  OE2 GLU A  87     -76.231   0.381   5.968  1.00  0.00           O
ATOM    528  H   GLU A  87     -71.559   1.436   3.466  1.00  0.00           H
ATOM    529  HA  GLU A  87     -73.321  -0.564   2.094  1.00  0.00           H
ATOM    530 1HB  GLU A  87     -73.958   2.128   3.258  1.00  0.00           H
ATOM    531 2HB  GLU A  87     -75.095   1.065   2.395  1.00  0.00           H
ATOM    532 1HG  GLU A  87     -74.634  -0.702   4.249  1.00  0.00           H
ATOM    533 2HG  GLU A  87     -73.693   0.611   4.990  1.00  0.00           H
ATOM    534  N   VAL A  88     -73.399   0.554  -0.131  1.00  0.00           N
ATOM    535  CA  VAL A  88     -73.345   1.107  -1.476  1.00  0.00           C
ATOM    536  C   VAL A  88     -74.745   1.093  -2.088  1.00  0.00           C
ATOM    537  O   VAL A  88     -75.458   0.096  -2.014  1.00  0.00           O
ATOM    538  CB  VAL A  88     -72.377   0.324  -2.381  1.00  0.00           C
ATOM    539  CG1 VAL A  88     -72.342   0.933  -3.775  1.00  0.00           C
ATOM    540  CG2 VAL A  88     -70.982   0.304  -1.778  1.00  0.00           C
ATOM    541  H   VAL A  88     -73.830  -0.348   0.013  1.00  0.00           H
ATOM    542  HA  VAL A  88     -73.045   2.155  -1.461  1.00  0.00           H
ATOM    543  HB  VAL A  88     -72.709  -0.712  -2.445  1.00  0.00           H
ATOM    544 1HG1 VAL A  88     -71.654   0.367  -4.402  1.00  0.00           H
ATOM    545 2HG1 VAL A  88     -73.341   0.897  -4.212  1.00  0.00           H
ATOM    546 3HG1 VAL A  88     -72.008   1.968  -3.714  1.00  0.00           H
ATOM    547 1HG2 VAL A  88     -70.310  -0.253  -2.429  1.00  0.00           H
ATOM    548 2HG2 VAL A  88     -70.618   1.326  -1.668  1.00  0.00           H
ATOM    549 3HG2 VAL A  88     -71.015  -0.175  -0.798  1.00  0.00           H
ATOM    550  N   PRO A  89     -75.125   2.200  -2.704  1.00  0.00           N
ATOM    551  CA  PRO A  89     -76.446   2.292  -3.317  1.00  0.00           C
ATOM    552  C   PRO A  89     -76.521   1.187  -4.351  1.00  0.00           C
ATOM    553  O   PRO A  89     -75.573   0.989  -5.130  1.00  0.00           O
ATOM    554  CB  PRO A  89     -76.514   3.694  -3.933  1.00  0.00           C
ATOM    555  CG  PRO A  89     -75.524   4.490  -3.154  1.00  0.00           C
ATOM    556  CD  PRO A  89     -74.414   3.531  -2.819  1.00  0.00           C
ATOM    557  HA  PRO A  89     -77.261   2.127  -2.598  1.00  0.00           H
ATOM    558 1HB  PRO A  89     -76.258   3.675  -5.003  1.00  0.00           H
ATOM    559 2HB  PRO A  89     -77.524   4.121  -3.850  1.00  0.00           H
ATOM    560 1HG  PRO A  89     -75.149   5.340  -3.742  1.00  0.00           H
ATOM    561 2HG  PRO A  89     -75.978   4.904  -2.241  1.00  0.00           H
ATOM    562 1HD  PRO A  89     -73.642   3.497  -3.603  1.00  0.00           H
ATOM    563 2HD  PRO A  89     -73.905   3.792  -1.881  1.00  0.00           H
ATOM    564  N   ALA A  90     -77.615   0.423  -4.358  1.00  0.00           N
ATOM    565  CA  ALA A  90     -77.727  -0.681  -5.314  1.00  0.00           C
ATOM    566  C   ALA A  90     -77.540  -0.278  -6.766  1.00  0.00           C
ATOM    567  O   ALA A  90     -76.989  -1.052  -7.551  1.00  0.00           O
ATOM    568  CB  ALA A  90     -79.060  -1.419  -5.142  1.00  0.00           C
ATOM    569  H   ALA A  90     -78.376   0.596  -3.715  1.00  0.00           H
ATOM    570  HA  ALA A  90     -76.918  -1.387  -5.129  1.00  0.00           H
ATOM    571 1HB  ALA A  90     -79.118  -2.235  -5.862  1.00  0.00           H
ATOM    572 2HB  ALA A  90     -79.125  -1.822  -4.131  1.00  0.00           H
ATOM    573 3HB  ALA A  90     -79.883  -0.728  -5.311  1.00  0.00           H
ATOM    574  N   ASP A  91     -77.969   0.932  -7.131  1.00  0.00           N
ATOM    575  CA  ASP A  91     -77.780   1.457  -8.463  1.00  0.00           C
ATOM    576  C   ASP A  91     -76.307   1.660  -8.773  1.00  0.00           C
ATOM    577  O   ASP A  91     -75.909   1.600  -9.933  1.00  0.00           O
ATOM    578  CB  ASP A  91     -78.541   2.774  -8.630  1.00  0.00           C
ATOM    579  CG  ASP A  91     -80.052   2.619  -8.730  1.00  0.00           C
ATOM    580  OD1 ASP A  91     -80.506   1.514  -8.906  1.00  0.00           O
ATOM    581  OD2 ASP A  91     -80.745   3.574  -8.472  1.00  0.00           O
ATOM    582  H   ASP A  91     -78.445   1.496  -6.443  1.00  0.00           H
ATOM    583  HA  ASP A  91     -78.148   0.741  -9.199  1.00  0.00           H
ATOM    584 1HB  ASP A  91     -78.300   3.514  -7.866  1.00  0.00           H
ATOM    585 2HB  ASP A  91     -78.145   3.103  -9.593  1.00  0.00           H
ATOM    586  N   LYS A  92     -75.514   1.880  -7.731  1.00  0.00           N
ATOM    587  CA  LYS A  92     -74.076   2.086  -7.865  1.00  0.00           C
ATOM    588  C   LYS A  92     -73.256   0.812  -7.646  1.00  0.00           C
ATOM    589  O   LYS A  92     -72.066   0.756  -8.017  1.00  0.00           O
ATOM    590  CB  LYS A  92     -73.615   3.169  -6.888  1.00  0.00           C
ATOM    591  CG  LYS A  92     -74.318   4.509  -7.057  1.00  0.00           C
ATOM    592  CD  LYS A  92     -74.067   5.095  -8.440  1.00  0.00           C
ATOM    593  CE  LYS A  92     -74.809   6.410  -8.627  1.00  0.00           C
ATOM    594  NZ  LYS A  92     -74.596   6.979  -9.987  1.00  0.00           N
ATOM    595  H   LYS A  92     -75.931   1.906  -6.811  1.00  0.00           H
ATOM    596  HA  LYS A  92     -73.847   2.443  -8.868  1.00  0.00           H
ATOM    597 1HB  LYS A  92     -73.795   2.790  -5.882  1.00  0.00           H
ATOM    598 2HB  LYS A  92     -72.542   3.300  -7.038  1.00  0.00           H
ATOM    599 1HG  LYS A  92     -75.389   4.360  -6.914  1.00  0.00           H
ATOM    600 2HG  LYS A  92     -73.942   5.195  -6.300  1.00  0.00           H
ATOM    601 1HD  LYS A  92     -72.996   5.261  -8.558  1.00  0.00           H
ATOM    602 2HD  LYS A  92     -74.407   4.377  -9.187  1.00  0.00           H
ATOM    603 1HE  LYS A  92     -75.871   6.228  -8.472  1.00  0.00           H
ATOM    604 2HE  LYS A  92     -74.448   7.114  -7.879  1.00  0.00           H
ATOM    605 1HZ  LYS A  92     -75.102   7.849 -10.069  1.00  0.00           H
ATOM    606 2HZ  LYS A  92     -73.610   7.148 -10.130  1.00  0.00           H
ATOM    607 3HZ  LYS A  92     -74.931   6.327 -10.680  1.00  0.00           H
ATOM    608  N   VAL A  93     -73.865  -0.217  -7.050  1.00  0.00           N
ATOM    609  CA  VAL A  93     -73.202  -1.503  -6.950  1.00  0.00           C
ATOM    610  C   VAL A  93     -72.920  -2.135  -8.326  1.00  0.00           C
ATOM    611  O   VAL A  93     -71.864  -2.745  -8.528  1.00  0.00           O
ATOM    612  CB  VAL A  93     -74.040  -2.483  -6.106  1.00  0.00           C
ATOM    613  CG1 VAL A  93     -73.452  -3.884  -6.179  1.00  0.00           C
ATOM    614  CG2 VAL A  93     -74.112  -2.013  -4.660  1.00  0.00           C
ATOM    615  H   VAL A  93     -74.793  -0.109  -6.666  1.00  0.00           H
ATOM    616  HA  VAL A  93     -72.206  -1.401  -6.518  1.00  0.00           H
ATOM    617  HB  VAL A  93     -75.061  -2.494  -6.487  1.00  0.00           H
ATOM    618 1HG1 VAL A  93     -74.057  -4.564  -5.579  1.00  0.00           H
ATOM    619 2HG1 VAL A  93     -73.450  -4.223  -7.217  1.00  0.00           H
ATOM    620 3HG1 VAL A  93     -72.433  -3.872  -5.797  1.00  0.00           H
ATOM    621 1HG2 VAL A  93     -74.708  -2.717  -4.079  1.00  0.00           H
ATOM    622 2HG2 VAL A  93     -73.106  -1.959  -4.245  1.00  0.00           H
ATOM    623 3HG2 VAL A  93     -74.575  -1.027  -4.621  1.00  0.00           H
ATOM    624  N   HIS A  94     -73.830  -1.981  -9.268  1.00  0.00           N
ATOM    625  CA  HIS A  94     -73.594  -2.531 -10.615  1.00  0.00           C
ATOM    626  C   HIS A  94     -72.376  -1.875 -11.280  1.00  0.00           C
ATOM    627  O   HIS A  94     -71.458  -2.564 -11.709  1.00  0.00           O
ATOM    628  CB  HIS A  94     -74.833  -2.348 -11.500  1.00  0.00           C
ATOM    629  CG  HIS A  94     -74.658  -2.867 -12.893  1.00  0.00           C
ATOM    630  CD2 HIS A  94     -74.510  -2.224 -14.073  1.00  0.00           C
ATOM    631  ND1 HIS A  94     -74.623  -4.216 -13.183  1.00  0.00           N
ATOM    632  CE1 HIS A  94     -74.460  -4.377 -14.484  1.00  0.00           C
ATOM    633  NE2 HIS A  94     -74.389  -3.184 -15.048  1.00  0.00           N
ATOM    634  H   HIS A  94     -74.690  -1.487  -9.078  1.00  0.00           H
ATOM    635  HA  HIS A  94     -73.313  -3.580 -10.538  1.00  0.00           H
ATOM    636 1HB  HIS A  94     -75.682  -2.880 -11.072  1.00  0.00           H
ATOM    637 2HB  HIS A  94     -75.076  -1.290 -11.591  1.00  0.00           H
ATOM    638  HD1 HIS A  94     -74.779  -4.965 -12.538  1.00  0.00           H
ATOM    639  HD2 HIS A  94     -74.474  -1.167 -14.341  1.00  0.00           H
ATOM    640  HE1 HIS A  94     -74.407  -5.377 -14.918  1.00  0.00           H
ATOM    641  N   GLU A  95     -72.341  -0.550 -11.333  1.00  0.00           N
ATOM    642  CA  GLU A  95     -71.198   0.193 -11.866  1.00  0.00           C
ATOM    643  C   GLU A  95     -69.924  -0.161 -11.121  1.00  0.00           C
ATOM    644  O   GLU A  95     -68.862  -0.338 -11.725  1.00  0.00           O
ATOM    645  CB  GLU A  95     -71.451   1.701 -11.789  1.00  0.00           C
ATOM    646  CG  GLU A  95     -70.304   2.556 -12.306  1.00  0.00           C
ATOM    647  CD  GLU A  95     -70.615   4.022 -12.181  1.00  0.00           C
ATOM    648  OE1 GLU A  95     -71.731   4.346 -11.849  1.00  0.00           O
ATOM    649  OE2 GLU A  95     -69.710   4.814 -12.306  1.00  0.00           O
ATOM    650  H   GLU A  95     -73.141  -0.040 -10.986  1.00  0.00           H
ATOM    651  HA  GLU A  95     -71.051  -0.063 -12.915  1.00  0.00           H
ATOM    652 1HB  GLU A  95     -72.349   1.903 -12.374  1.00  0.00           H
ATOM    653 2HB  GLU A  95     -71.637   1.939 -10.741  1.00  0.00           H
ATOM    654 1HG  GLU A  95     -69.352   2.345 -11.820  1.00  0.00           H
ATOM    655 2HG  GLU A  95     -70.239   2.287 -13.360  1.00  0.00           H
ATOM    656  N   LEU A  96     -70.026  -0.276  -9.794  1.00  0.00           N
ATOM    657  CA  LEU A  96     -68.902  -0.718  -8.968  1.00  0.00           C
ATOM    658  C   LEU A  96     -68.333  -2.071  -9.379  1.00  0.00           C
ATOM    659  O   LEU A  96     -67.112  -2.228  -9.482  1.00  0.00           O
ATOM    660  CB  LEU A  96     -69.333  -0.765  -7.497  1.00  0.00           C
ATOM    661  CG  LEU A  96     -68.309  -1.383  -6.536  1.00  0.00           C
ATOM    662  CD1 LEU A  96     -67.002  -0.604  -6.594  1.00  0.00           C
ATOM    663  CD2 LEU A  96     -68.874  -1.387  -5.125  1.00  0.00           C
ATOM    664  H   LEU A  96     -70.903  -0.052  -9.348  1.00  0.00           H
ATOM    665  HA  LEU A  96     -68.065  -0.032  -9.094  1.00  0.00           H
ATOM    666 1HB  LEU A  96     -69.426   0.303  -7.306  1.00  0.00           H
ATOM    667 2HB  LEU A  96     -70.305  -1.242  -7.378  1.00  0.00           H
ATOM    668  HG  LEU A  96     -68.166  -2.422  -6.841  1.00  0.00           H
ATOM    669 1HD1 LEU A  96     -66.282  -1.052  -5.908  1.00  0.00           H
ATOM    670 2HD1 LEU A  96     -66.604  -0.636  -7.608  1.00  0.00           H
ATOM    671 3HD1 LEU A  96     -67.183   0.430  -6.306  1.00  0.00           H
ATOM    672 1HD2 LEU A  96     -68.147  -1.828  -4.443  1.00  0.00           H
ATOM    673 2HD2 LEU A  96     -69.088  -0.364  -4.816  1.00  0.00           H
ATOM    674 3HD2 LEU A  96     -69.794  -1.974  -5.101  1.00  0.00           H
ATOM    675  N   ARG A  97     -69.203  -3.048  -9.613  1.00  0.00           N
ATOM    676  CA  ARG A  97     -68.753  -4.370 -10.018  1.00  0.00           C
ATOM    677  C   ARG A  97     -68.083  -4.294 -11.398  1.00  0.00           C
ATOM    678  O   ARG A  97     -67.099  -4.991 -11.625  1.00  0.00           O
ATOM    679  CB  ARG A  97     -69.876  -5.395  -9.984  1.00  0.00           C
ATOM    680  CG  ARG A  97     -70.339  -5.792  -8.590  1.00  0.00           C
ATOM    681  CD  ARG A  97     -71.509  -6.704  -8.569  1.00  0.00           C
ATOM    682  NE  ARG A  97     -71.942  -7.101  -7.237  1.00  0.00           N
ATOM    683  CZ  ARG A  97     -73.049  -7.821  -6.974  1.00  0.00           C
ATOM    684  NH1 ARG A  97     -73.858  -8.196  -7.942  1.00  0.00           N
ATOM    685  NH2 ARG A  97     -73.314  -8.122  -5.716  1.00  0.00           N
ATOM    686  H   ARG A  97     -70.192  -2.875  -9.509  1.00  0.00           H
ATOM    687  HA  ARG A  97     -68.013  -4.741  -9.309  1.00  0.00           H
ATOM    688 1HB  ARG A  97     -70.716  -4.967 -10.530  1.00  0.00           H
ATOM    689 2HB  ARG A  97     -69.516  -6.281 -10.506  1.00  0.00           H
ATOM    690 1HG  ARG A  97     -69.513  -6.290  -8.080  1.00  0.00           H
ATOM    691 2HG  ARG A  97     -70.607  -4.886  -8.043  1.00  0.00           H
ATOM    692 1HD  ARG A  97     -72.352  -6.213  -9.052  1.00  0.00           H
ATOM    693 2HD  ARG A  97     -71.259  -7.613  -9.114  1.00  0.00           H
ATOM    694  HE  ARG A  97     -71.513  -6.916  -6.339  1.00  0.00           H
ATOM    695 1HH1 ARG A  97     -73.650  -7.942  -8.896  1.00  0.00           H
ATOM    696 2HH1 ARG A  97     -74.683  -8.735  -7.723  1.00  0.00           H
ATOM    697 1HH2 ARG A  97     -72.691  -7.811  -4.983  1.00  0.00           H
ATOM    698 2HH2 ARG A  97     -74.138  -8.660  -5.491  1.00  0.00           H
ATOM    699  N   LEU A  98     -68.586  -3.440 -12.270  1.00  0.00           N
ATOM    700  CA  LEU A  98     -67.980  -3.233 -13.592  1.00  0.00           C
ATOM    701  C   LEU A  98     -66.583  -2.625 -13.479  1.00  0.00           C
ATOM    702  O   LEU A  98     -65.647  -3.065 -14.162  1.00  0.00           O
ATOM    703  CB  LEU A  98     -68.877  -2.335 -14.454  1.00  0.00           C
ATOM    704  CG  LEU A  98     -70.208  -2.964 -14.886  1.00  0.00           C
ATOM    705  CD1 LEU A  98     -71.079  -1.922 -15.575  1.00  0.00           C
ATOM    706  CD2 LEU A  98     -69.936  -4.138 -15.812  1.00  0.00           C
ATOM    707  H   LEU A  98     -69.413  -2.916 -12.017  1.00  0.00           H
ATOM    708  HA  LEU A  98     -67.820  -4.195 -14.077  1.00  0.00           H
ATOM    709 1HB  LEU A  98     -69.058  -1.531 -13.741  1.00  0.00           H
ATOM    710 2HB  LEU A  98     -68.344  -1.940 -15.318  1.00  0.00           H
ATOM    711  HG  LEU A  98     -70.689  -3.352 -13.986  1.00  0.00           H
ATOM    712 1HD1 LEU A  98     -72.020  -2.377 -15.878  1.00  0.00           H
ATOM    713 2HD1 LEU A  98     -71.279  -1.102 -14.885  1.00  0.00           H
ATOM    714 3HD1 LEU A  98     -70.561  -1.539 -16.454  1.00  0.00           H
ATOM    715 1HD2 LEU A  98     -70.883  -4.587 -16.119  1.00  0.00           H
ATOM    716 2HD2 LEU A  98     -69.398  -3.790 -16.694  1.00  0.00           H
ATOM    717 3HD2 LEU A  98     -69.336  -4.885 -15.290  1.00  0.00           H
ATOM    718  N   ARG A  99     -66.430  -1.652 -12.573  1.00  0.00           N
ATOM    719  CA  ARG A  99     -65.165  -1.003 -12.322  1.00  0.00           C
ATOM    720  C   ARG A  99     -64.177  -1.955 -11.638  1.00  0.00           C
ATOM    721  O   ARG A  99     -62.966  -1.875 -11.865  1.00  0.00           O
ATOM    722  CB  ARG A  99     -65.342   0.292 -11.540  1.00  0.00           C
ATOM    723  CG  ARG A  99     -66.030   1.410 -12.303  1.00  0.00           C
ATOM    724  CD  ARG A  99     -66.171   2.677 -11.540  1.00  0.00           C
ATOM    725  NE  ARG A  99     -66.953   3.703 -12.209  1.00  0.00           N
ATOM    726  CZ  ARG A  99     -66.478   4.525 -13.167  1.00  0.00           C
ATOM    727  NH1 ARG A  99     -65.218   4.471 -13.540  1.00  0.00           N
ATOM    728  NH2 ARG A  99     -67.307   5.404 -13.703  1.00  0.00           N
ATOM    729  H   ARG A  99     -67.243  -1.366 -12.046  1.00  0.00           H
ATOM    730  HA  ARG A  99     -64.733  -0.661 -13.264  1.00  0.00           H
ATOM    731 1HB  ARG A  99     -65.923   0.049 -10.653  1.00  0.00           H
ATOM    732 2HB  ARG A  99     -64.347   0.620 -11.244  1.00  0.00           H
ATOM    733 1HG  ARG A  99     -65.456   1.624 -13.204  1.00  0.00           H
ATOM    734 2HG  ARG A  99     -67.030   1.074 -12.583  1.00  0.00           H
ATOM    735 1HD  ARG A  99     -66.657   2.466 -10.588  1.00  0.00           H
ATOM    736 2HD  ARG A  99     -65.180   3.090 -11.356  1.00  0.00           H
ATOM    737  HE  ARG A  99     -67.924   3.959 -12.084  1.00  0.00           H
ATOM    738 1HH1 ARG A  99     -64.594   3.806 -13.109  1.00  0.00           H
ATOM    739 2HH1 ARG A  99     -64.882   5.096 -14.259  1.00  0.00           H
ATOM    740 1HH2 ARG A  99     -68.267   5.443 -13.390  1.00  0.00           H
ATOM    741 2HH2 ARG A  99     -66.977   6.032 -14.420  1.00  0.00           H
ATOM    742  N   LEU A 100     -64.686  -2.838 -10.782  1.00  0.00           N
ATOM    743  CA  LEU A 100     -63.838  -3.833 -10.155  1.00  0.00           C
ATOM    744  C   LEU A 100     -63.310  -4.826 -11.202  1.00  0.00           C
ATOM    745  O   LEU A 100     -62.143  -5.255 -11.097  1.00  0.00           O
ATOM    746  CB  LEU A 100     -64.609  -4.560  -9.049  1.00  0.00           C
ATOM    747  CG  LEU A 100     -64.887  -3.730  -7.791  1.00  0.00           C
ATOM    748  CD1 LEU A 100     -65.868  -4.463  -6.885  1.00  0.00           C
ATOM    749  CD2 LEU A 100     -63.580  -3.458  -7.060  1.00  0.00           C
ATOM    750  H   LEU A 100     -65.670  -2.823 -10.563  1.00  0.00           H
ATOM    751  HA  LEU A 100     -62.950  -3.350  -9.747  1.00  0.00           H
ATOM    752 1HB  LEU A 100     -65.538  -4.755  -9.581  1.00  0.00           H
ATOM    753 2HB  LEU A 100     -64.138  -5.507  -8.783  1.00  0.00           H
ATOM    754  HG  LEU A 100     -65.292  -2.771  -8.119  1.00  0.00           H
ATOM    755 1HD1 LEU A 100     -66.059  -3.865  -5.995  1.00  0.00           H
ATOM    756 2HD1 LEU A 100     -66.803  -4.626  -7.420  1.00  0.00           H
ATOM    757 3HD1 LEU A 100     -65.444  -5.423  -6.594  1.00  0.00           H
ATOM    758 1HD2 LEU A 100     -63.778  -2.866  -6.167  1.00  0.00           H
ATOM    759 2HD2 LEU A 100     -63.120  -4.404  -6.776  1.00  0.00           H
ATOM    760 3HD2 LEU A 100     -62.905  -2.908  -7.716  1.00  0.00           H
ATOM    761  N   ALA A 101     -64.148  -5.172 -12.176  1.00  0.00           N
ATOM    762  CA  ALA A 101     -63.762  -6.055 -13.291  1.00  0.00           C
ATOM    763  C   ALA A 101     -62.682  -5.384 -14.145  1.00  0.00           C
ATOM    764  O   ALA A 101     -61.714  -6.044 -14.582  1.00  0.00           O
ATOM    765  CB  ALA A 101     -64.948  -6.350 -14.197  1.00  0.00           C
ATOM    766  H   ALA A 101     -65.088  -4.808 -12.142  1.00  0.00           H
ATOM    767  HA  ALA A 101     -63.402  -6.999 -12.880  1.00  0.00           H
ATOM    768 1HB  ALA A 101     -64.630  -7.004 -15.008  1.00  0.00           H
ATOM    769 2HB  ALA A 101     -65.731  -6.842 -13.620  1.00  0.00           H
ATOM    770 3HB  ALA A 101     -65.330  -5.417 -14.610  1.00  0.00           H
ATOM    771  N   GLN A 102     -62.844  -4.080 -14.368  1.00  0.00           N
ATOM    772  CA  GLN A 102     -61.853  -3.276 -15.100  1.00  0.00           C
ATOM    773  C   GLN A 102     -60.552  -3.095 -14.359  1.00  0.00           C
ATOM    774  O   GLN A 102     -59.491  -3.019 -14.993  1.00  0.00           O
ATOM    775  CB  GLN A 102     -62.429  -1.895 -15.425  1.00  0.00           C
ATOM    776  CG  GLN A 102     -63.509  -1.906 -16.493  1.00  0.00           C
ATOM    777  CD  GLN A 102     -64.144  -0.542 -16.687  1.00  0.00           C
ATOM    778  NE2 GLN A 102     -65.086  -0.458 -17.618  1.00  0.00           N
ATOM    779  OE1 GLN A 102     -63.795   0.424 -16.003  1.00  0.00           O
ATOM    780  H   GLN A 102     -63.681  -3.635 -14.019  1.00  0.00           H
ATOM    781  HA  GLN A 102     -61.570  -3.792 -16.017  1.00  0.00           H
ATOM    782 1HB  GLN A 102     -62.835  -1.497 -14.493  1.00  0.00           H
ATOM    783 2HB  GLN A 102     -61.594  -1.275 -15.752  1.00  0.00           H
ATOM    784 1HG  GLN A 102     -63.361  -2.349 -17.476  1.00  0.00           H
ATOM    785 2HG  GLN A 102     -64.195  -2.527 -15.916  1.00  0.00           H
ATOM    786 1HE2 GLN A 102     -65.542   0.415 -17.792  1.00  0.00           H
ATOM    787 2HE2 GLN A 102     -65.342  -1.268 -18.147  1.00  0.00           H
ATOM    788  N   GLN A 103     -60.603  -2.980 -13.029  1.00  0.00           N
ATOM    789  CA  GLN A 103     -59.419  -2.837 -12.209  1.00  0.00           C
ATOM    790  C   GLN A 103     -58.838  -4.163 -11.738  1.00  0.00           C
ATOM    791  O   GLN A 103     -57.938  -4.191 -10.904  1.00  0.00           O
ATOM    792  CB  GLN A 103     -59.742  -1.965 -10.991  1.00  0.00           C
ATOM    793  CG  GLN A 103     -60.108  -0.530 -11.330  1.00  0.00           C
ATOM    794  CD  GLN A 103     -58.948   0.233 -11.939  1.00  0.00           C
ATOM    795  NE2 GLN A 103     -59.211   0.927 -13.040  1.00  0.00           N
ATOM    796  OE1 GLN A 103     -57.827   0.205 -11.423  1.00  0.00           O
ATOM    797  OXT GLN A 103     -59.258  -5.194 -12.185  1.00  0.00           O
ATOM    798  H   GLN A 103     -61.512  -2.997 -12.586  1.00  0.00           H
ATOM    799  HA  GLN A 103     -58.607  -2.426 -12.809  1.00  0.00           H
ATOM    800 1HB  GLN A 103     -60.571  -2.446 -10.472  1.00  0.00           H
ATOM    801 2HB  GLN A 103     -58.858  -1.978 -10.354  1.00  0.00           H
ATOM    802 1HG  GLN A 103     -61.009  -0.268 -11.882  1.00  0.00           H
ATOM    803 2HG  GLN A 103     -60.218  -0.222 -10.291  1.00  0.00           H
ATOM    804 1HE2 GLN A 103     -58.484   1.453 -13.487  1.00  0.00           H
ATOM    805 2HE2 GLN A 103     -60.134   0.926 -13.425  1.00  0.00           H
ATOM    806  N   ILE A 123     -53.688 -12.494 -31.282  1.00  0.00           N
ATOM    807  CA  ILE A 123     -54.825 -13.396 -31.187  1.00  0.00           C
ATOM    808  C   ILE A 123     -54.371 -14.732 -31.769  1.00  0.00           C
ATOM    809  O   ILE A 123     -54.140 -14.878 -32.970  1.00  0.00           O
ATOM    810  CB  ILE A 123     -56.061 -12.878 -31.943  1.00  0.00           C
ATOM    811  CG1 ILE A 123     -56.503 -11.524 -31.378  1.00  0.00           C
ATOM    812  CG2 ILE A 123     -57.197 -13.887 -31.863  1.00  0.00           C
ATOM    813  CD1 ILE A 123     -57.574 -10.841 -32.197  1.00  0.00           C
ATOM    814 1H   ILE A 123     -53.761 -11.651 -31.814  1.00  0.00           H
ATOM    815 2H   ILE A 123     -53.304 -12.086 -30.453  1.00  0.00           H
ATOM    816 3H   ILE A 123     -52.826 -12.815 -31.676  1.00  0.00           H
ATOM    817  HA  ILE A 123     -55.207 -13.429 -30.168  1.00  0.00           H
ATOM    818  HB  ILE A 123     -55.796 -12.710 -32.988  1.00  0.00           H
ATOM    819 1HG1 ILE A 123     -56.873 -11.699 -30.370  1.00  0.00           H
ATOM    820 2HG1 ILE A 123     -55.618 -10.888 -31.336  1.00  0.00           H
ATOM    821 1HG2 ILE A 123     -58.064 -13.504 -32.402  1.00  0.00           H
ATOM    822 2HG2 ILE A 123     -56.880 -14.827 -32.311  1.00  0.00           H
ATOM    823 3HG2 ILE A 123     -57.464 -14.052 -30.819  1.00  0.00           H
ATOM    824 1HD1 ILE A 123     -57.835  -9.888 -31.736  1.00  0.00           H
ATOM    825 2HD1 ILE A 123     -57.204 -10.666 -33.208  1.00  0.00           H
ATOM    826 3HD1 ILE A 123     -58.459 -11.475 -32.241  1.00  0.00           H
ATOM    827  N   SER A 124     -54.241 -15.728 -30.902  1.00  0.00           N
ATOM    828  CA  SER A 124     -53.766 -17.039 -31.322  1.00  0.00           C
ATOM    829  C   SER A 124     -54.686 -17.725 -32.324  1.00  0.00           C
ATOM    830  O   SER A 124     -54.236 -18.478 -33.194  1.00  0.00           O
ATOM    831  CB  SER A 124     -53.578 -17.922 -30.104  1.00  0.00           C
ATOM    832  OG  SER A 124     -54.794 -18.201 -29.465  1.00  0.00           O
ATOM    833  H   SER A 124     -54.477 -15.578 -29.931  1.00  0.00           H
ATOM    834  HA  SER A 124     -52.713 -17.046 -31.607  1.00  0.00           H
ATOM    835 1HB  SER A 124     -53.120 -18.859 -30.422  1.00  0.00           H
ATOM    836 2HB  SER A 124     -52.916 -17.414 -29.403  1.00  0.00           H
ATOM    837  HG  SER A 124     -54.644 -18.835 -28.759  1.00  0.00           H
ATOM    838  N   GLN A 125     -55.915 -17.464 -32.256  1.00  0.00           N
ATOM    839  CA  GLN A 125     -56.908 -17.906 -33.250  1.00  0.00           C
ATOM    840  C   GLN A 125     -56.737 -17.373 -34.681  1.00  0.00           C
ATOM    841  O   GLN A 125     -56.879 -18.148 -35.638  1.00  0.00           O
ATOM    842  CB  GLN A 125     -58.307 -17.526 -32.761  1.00  0.00           C
ATOM    843  CG  GLN A 125     -59.429 -17.937 -33.700  1.00  0.00           C
ATOM    844  CD  GLN A 125     -60.799 -17.569 -33.162  1.00  0.00           C
ATOM    845  NE2 GLN A 125     -61.842 -17.973 -33.876  1.00  0.00           N
ATOM    846  OE1 GLN A 125     -60.918 -16.928 -32.113  1.00  0.00           O
ATOM    847  H   GLN A 125     -56.223 -16.917 -31.465  1.00  0.00           H
ATOM    848  HA  GLN A 125     -56.857 -18.989 -33.360  1.00  0.00           H
ATOM    849 1HB  GLN A 125     -58.444 -18.007 -31.792  1.00  0.00           H
ATOM    850 2HB  GLN A 125     -58.313 -16.445 -32.633  1.00  0.00           H
ATOM    851 1HG  GLN A 125     -59.416 -17.715 -34.767  1.00  0.00           H
ATOM    852 2HG  GLN A 125     -59.277 -19.007 -33.552  1.00  0.00           H
ATOM    853 1HE2 GLN A 125     -62.772 -17.760 -33.571  1.00  0.00           H
ATOM    854 2HE2 GLN A 125     -61.702 -18.492 -34.718  1.00  0.00           H
ATOM    855  N   PHE A 126     -56.488 -16.077 -34.840  1.00  0.00           N
ATOM    856  CA  PHE A 126     -56.263 -15.505 -36.172  1.00  0.00           C
ATOM    857  C   PHE A 126     -54.883 -15.920 -36.698  1.00  0.00           C
ATOM    858  O   PHE A 126     -54.677 -16.046 -37.907  1.00  0.00           O
ATOM    859  CB  PHE A 126     -56.382 -13.980 -36.133  1.00  0.00           C
ATOM    860  CG  PHE A 126     -57.758 -13.489 -35.791  1.00  0.00           C
ATOM    861  CD1 PHE A 126     -58.824 -14.373 -35.694  1.00  0.00           C
ATOM    862  CD2 PHE A 126     -57.995 -12.140 -35.565  1.00  0.00           C
ATOM    863  CE1 PHE A 126     -60.090 -13.922 -35.380  1.00  0.00           C
ATOM    864  CE2 PHE A 126     -59.261 -11.688 -35.250  1.00  0.00           C
ATOM    865  CZ  PHE A 126     -60.310 -12.578 -35.157  1.00  0.00           C
ATOM    866  H   PHE A 126     -56.452 -15.471 -34.032  1.00  0.00           H
ATOM    867  HA  PHE A 126     -57.007 -15.889 -36.870  1.00  0.00           H
ATOM    868 1HB  PHE A 126     -55.709 -13.569 -35.382  1.00  0.00           H
ATOM    869 2HB  PHE A 126     -56.136 -13.561 -37.107  1.00  0.00           H
ATOM    870  HD1 PHE A 126     -58.651 -15.434 -35.869  1.00  0.00           H
ATOM    871  HD2 PHE A 126     -57.166 -11.436 -35.639  1.00  0.00           H
ATOM    872  HE1 PHE A 126     -60.917 -14.629 -35.309  1.00  0.00           H
ATOM    873  HE2 PHE A 126     -59.431 -10.625 -35.072  1.00  0.00           H
ATOM    874  HZ  PHE A 126     -61.309 -12.223 -34.910  1.00  0.00           H
ATOM    875  N   SER A 127     -53.948 -16.123 -35.778  1.00  0.00           N
ATOM    876  CA  SER A 127     -52.628 -16.644 -36.108  1.00  0.00           C
ATOM    877  C   SER A 127     -52.749 -18.061 -36.669  1.00  0.00           C
ATOM    878  O   SER A 127     -52.069 -18.440 -37.633  1.00  0.00           O
ATOM    879  CB  SER A 127     -51.734 -16.627 -34.884  1.00  0.00           C
ATOM    880  OG  SER A 127     -51.452 -15.323 -34.457  1.00  0.00           O
ATOM    881  H   SER A 127     -54.165 -15.907 -34.816  1.00  0.00           H
ATOM    882  HA  SER A 127     -52.058 -15.993 -36.770  1.00  0.00           H
ATOM    883 1HB  SER A 127     -52.236 -17.162 -34.077  1.00  0.00           H
ATOM    884 2HB  SER A 127     -50.800 -17.132 -35.124  1.00  0.00           H
ATOM    885  HG  SER A 127     -50.885 -15.355 -33.683  1.00  0.00           H
ATOM    886  N   GLU A 128     -53.636 -18.831 -36.046  1.00  0.00           N
ATOM    887  CA  GLU A 128     -53.989 -20.156 -36.511  1.00  0.00           C
ATOM    888  C   GLU A 128     -54.626 -20.113 -37.890  1.00  0.00           C
ATOM    889  O   GLU A 128     -54.355 -20.971 -38.729  1.00  0.00           O
ATOM    890  CB  GLU A 128     -54.936 -20.833 -35.515  1.00  0.00           C
ATOM    891  CG  GLU A 128     -55.292 -22.270 -35.866  1.00  0.00           C
ATOM    892  CD  GLU A 128     -56.148 -22.896 -34.800  1.00  0.00           C
ATOM    893  OE1 GLU A 128     -56.427 -22.237 -33.827  1.00  0.00           O
ATOM    894  OE2 GLU A 128     -56.619 -23.988 -35.009  1.00  0.00           O
ATOM    895  H   GLU A 128     -54.076 -18.467 -35.212  1.00  0.00           H
ATOM    896  HA  GLU A 128     -53.095 -20.777 -36.580  1.00  0.00           H
ATOM    897 1HB  GLU A 128     -54.447 -20.807 -34.543  1.00  0.00           H
ATOM    898 2HB  GLU A 128     -55.845 -20.232 -35.483  1.00  0.00           H
ATOM    899 1HG  GLU A 128     -55.783 -22.375 -36.833  1.00  0.00           H
ATOM    900 2HG  GLU A 128     -54.327 -22.774 -35.894  1.00  0.00           H
ATOM    901  N   GLN A 129     -55.482 -19.129 -38.115  1.00  0.00           N
ATOM    902  CA  GLN A 129     -56.083 -18.911 -39.419  1.00  0.00           C
ATOM    903  C   GLN A 129     -55.047 -18.511 -40.476  1.00  0.00           C
ATOM    904  O   GLN A 129     -55.168 -18.877 -41.632  1.00  0.00           O
ATOM    905  CB  GLN A 129     -57.161 -17.828 -39.322  1.00  0.00           C
ATOM    906  CG  GLN A 129     -58.388 -18.240 -38.526  1.00  0.00           C
ATOM    907  CD  GLN A 129     -59.089 -19.445 -39.125  1.00  0.00           C
ATOM    908  NE2 GLN A 129     -59.486 -20.382 -38.273  1.00  0.00           N
ATOM    909  OE1 GLN A 129     -59.275 -19.529 -40.343  1.00  0.00           O
ATOM    910  H   GLN A 129     -55.725 -18.512 -37.352  1.00  0.00           H
ATOM    911  HA  GLN A 129     -56.504 -19.846 -39.789  1.00  0.00           H
ATOM    912 1HB  GLN A 129     -56.695 -16.959 -38.856  1.00  0.00           H
ATOM    913 2HB  GLN A 129     -57.452 -17.580 -40.341  1.00  0.00           H
ATOM    914 1HG  GLN A 129     -58.374 -18.367 -37.443  1.00  0.00           H
ATOM    915 2HG  GLN A 129     -58.959 -17.348 -38.777  1.00  0.00           H
ATOM    916 1HE2 GLN A 129     -59.955 -21.200 -38.612  1.00  0.00           H
ATOM    917 2HE2 GLN A 129     -59.317 -20.274 -37.294  1.00  0.00           H
ATOM    918  N   VAL A 130     -54.015 -17.779 -40.066  1.00  0.00           N
ATOM    919  CA  VAL A 130     -52.904 -17.477 -40.980  1.00  0.00           C
ATOM    920  C   VAL A 130     -52.177 -18.765 -41.384  1.00  0.00           C
ATOM    921  O   VAL A 130     -51.829 -18.948 -42.546  1.00  0.00           O
ATOM    922  CB  VAL A 130     -51.894 -16.500 -40.353  1.00  0.00           C
ATOM    923  CG1 VAL A 130     -50.638 -16.407 -41.205  1.00  0.00           C
ATOM    924  CG2 VAL A 130     -52.520 -15.124 -40.180  1.00  0.00           C
ATOM    925  H   VAL A 130     -53.985 -17.422 -39.122  1.00  0.00           H
ATOM    926  HA  VAL A 130     -53.267 -17.053 -41.920  1.00  0.00           H
ATOM    927  HB  VAL A 130     -51.631 -16.855 -39.355  1.00  0.00           H
ATOM    928 1HG1 VAL A 130     -49.936 -15.712 -40.747  1.00  0.00           H
ATOM    929 2HG1 VAL A 130     -50.178 -17.392 -41.281  1.00  0.00           H
ATOM    930 3HG1 VAL A 130     -50.900 -16.051 -42.203  1.00  0.00           H
ATOM    931 1HG2 VAL A 130     -51.794 -14.446 -39.733  1.00  0.00           H
ATOM    932 2HG2 VAL A 130     -52.825 -14.739 -41.154  1.00  0.00           H
ATOM    933 3HG2 VAL A 130     -53.392 -15.200 -39.529  1.00  0.00           H
ATOM    934  N   ASN A 131     -51.944 -19.656 -40.426  1.00  0.00           N
ATOM    935  CA  ASN A 131     -51.325 -20.944 -40.727  1.00  0.00           C
ATOM    936  C   ASN A 131     -52.191 -21.779 -41.661  1.00  0.00           C
ATOM    937  O   ASN A 131     -51.688 -22.406 -42.570  1.00  0.00           O
ATOM    938  CB  ASN A 131     -51.025 -21.720 -39.457  1.00  0.00           C
ATOM    939  CG  ASN A 131     -49.870 -21.169 -38.670  1.00  0.00           C
ATOM    940  ND2 ASN A 131     -49.790 -21.574 -37.427  1.00  0.00           N
ATOM    941  OD1 ASN A 131     -49.020 -20.444 -39.198  1.00  0.00           O
ATOM    942  H   ASN A 131     -52.197 -19.443 -39.472  1.00  0.00           H
ATOM    943  HA  ASN A 131     -50.403 -20.789 -41.287  1.00  0.00           H
ATOM    944 1HB  ASN A 131     -51.826 -22.000 -38.771  1.00  0.00           H
ATOM    945 2HB  ASN A 131     -50.689 -22.602 -40.001  1.00  0.00           H
ATOM    946 1HD2 ASN A 131     -49.048 -21.247 -36.842  1.00  0.00           H
ATOM    947 2HD2 ASN A 131     -50.471 -22.209 -37.063  1.00  0.00           H
ATOM    948  N   TYR A 132     -53.503 -21.770 -41.452  1.00  0.00           N
ATOM    949  CA  TYR A 132     -54.426 -22.497 -42.311  1.00  0.00           C
ATOM    950  C   TYR A 132     -54.519 -21.845 -43.705  1.00  0.00           C
ATOM    951  O   TYR A 132     -54.678 -22.523 -44.729  1.00  0.00           O
ATOM    952  CB  TYR A 132     -55.810 -22.566 -41.661  1.00  0.00           C
ATOM    953  CG  TYR A 132     -55.867 -23.447 -40.433  1.00  0.00           C
ATOM    954  CD1 TYR A 132     -54.808 -24.279 -40.101  1.00  0.00           C
ATOM    955  CD2 TYR A 132     -56.981 -23.440 -39.605  1.00  0.00           C
ATOM    956  CE1 TYR A 132     -54.856 -25.084 -38.980  1.00  0.00           C
ATOM    957  CE2 TYR A 132     -57.038 -24.240 -38.481  1.00  0.00           C
ATOM    958  CZ  TYR A 132     -55.974 -25.062 -38.171  1.00  0.00           C
ATOM    959  OH  TYR A 132     -56.026 -25.861 -37.051  1.00  0.00           O
ATOM    960  H   TYR A 132     -53.869 -21.241 -40.672  1.00  0.00           H
ATOM    961  HA  TYR A 132     -54.065 -23.515 -42.462  1.00  0.00           H
ATOM    962 1HB  TYR A 132     -56.091 -21.548 -41.392  1.00  0.00           H
ATOM    963 2HB  TYR A 132     -56.500 -22.948 -42.413  1.00  0.00           H
ATOM    964  HD1 TYR A 132     -53.928 -24.290 -40.744  1.00  0.00           H
ATOM    965  HD2 TYR A 132     -57.819 -22.790 -39.855  1.00  0.00           H
ATOM    966  HE1 TYR A 132     -54.015 -25.733 -38.732  1.00  0.00           H
ATOM    967  HE2 TYR A 132     -57.923 -24.222 -37.844  1.00  0.00           H
ATOM    968  HH  TYR A 132     -56.196 -25.367 -36.246  1.00  0.00           H
ATOM    969  N   GLN A 133     -54.413 -20.519 -43.735  1.00  0.00           N
ATOM    970  CA  GLN A 133     -54.470 -19.763 -44.979  1.00  0.00           C
ATOM    971  C   GLN A 133     -53.279 -20.111 -45.851  1.00  0.00           C
ATOM    972  O   GLN A 133     -53.405 -20.378 -47.046  1.00  0.00           O
ATOM    973  CB  GLN A 133     -54.496 -18.257 -44.703  1.00  0.00           C
ATOM    974  CG  GLN A 133     -54.626 -17.396 -45.948  1.00  0.00           C
ATOM    975  CD  GLN A 133     -54.746 -15.920 -45.622  1.00  0.00           C
ATOM    976  NE2 GLN A 133     -53.644 -15.192 -45.770  1.00  0.00           N
ATOM    977  OE1 GLN A 133     -55.816 -15.437 -45.243  1.00  0.00           O
ATOM    978  H   GLN A 133     -54.291 -20.023 -42.864  1.00  0.00           H
ATOM    979  HA  GLN A 133     -55.382 -20.018 -45.520  1.00  0.00           H
ATOM    980 1HB  GLN A 133     -55.337 -18.073 -44.035  1.00  0.00           H
ATOM    981 2HB  GLN A 133     -53.566 -18.017 -44.186  1.00  0.00           H
ATOM    982 1HG  GLN A 133     -53.963 -17.497 -46.807  1.00  0.00           H
ATOM    983 2HG  GLN A 133     -55.617 -17.774 -46.209  1.00  0.00           H
ATOM    984 1HE2 GLN A 133     -53.662 -14.211 -45.571  1.00  0.00           H
ATOM    985 2HE2 GLN A 133     -52.796 -15.623 -46.081  1.00  0.00           H
ATOM    986  N   ARG A 134     -52.113 -20.122 -45.228  1.00  0.00           N
ATOM    987  CA  ARG A 134     -50.877 -20.435 -45.934  1.00  0.00           C
ATOM    988  C   ARG A 134     -50.855 -21.913 -46.318  1.00  0.00           C
ATOM    989  O   ARG A 134     -50.349 -22.286 -47.371  1.00  0.00           O
ATOM    990  CB  ARG A 134     -49.639 -20.035 -45.143  1.00  0.00           C
ATOM    991  CG  ARG A 134     -49.417 -18.537 -45.019  1.00  0.00           C
ATOM    992  CD  ARG A 134     -48.264 -18.157 -44.160  1.00  0.00           C
ATOM    993  NE  ARG A 134     -48.043 -16.725 -44.047  1.00  0.00           N
ATOM    994  CZ  ARG A 134     -47.133 -16.154 -43.235  1.00  0.00           C
ATOM    995  NH1 ARG A 134     -46.384 -16.883 -42.438  1.00  0.00           N
ATOM    996  NH2 ARG A 134     -47.028 -14.835 -43.245  1.00  0.00           N
ATOM    997  H   ARG A 134     -52.077 -19.910 -44.242  1.00  0.00           H
ATOM    998  HA  ARG A 134     -50.792 -19.809 -46.822  1.00  0.00           H
ATOM    999 1HB  ARG A 134     -49.745 -20.465 -44.147  1.00  0.00           H
ATOM   1000 2HB  ARG A 134     -48.783 -20.485 -45.645  1.00  0.00           H
ATOM   1001 1HG  ARG A 134     -49.241 -18.129 -46.015  1.00  0.00           H
ATOM   1002 2HG  ARG A 134     -50.314 -18.086 -44.597  1.00  0.00           H
ATOM   1003 1HD  ARG A 134     -48.433 -18.542 -43.154  1.00  0.00           H
ATOM   1004 2HD  ARG A 134     -47.357 -18.596 -44.572  1.00  0.00           H
ATOM   1005  HE  ARG A 134     -48.502 -15.961 -44.526  1.00  0.00           H
ATOM   1006 1HH1 ARG A 134     -46.490 -17.888 -42.431  1.00  0.00           H
ATOM   1007 2HH1 ARG A 134     -45.707 -16.435 -41.836  1.00  0.00           H
ATOM   1008 1HH2 ARG A 134     -47.623 -14.289 -43.851  1.00  0.00           H
ATOM   1009 2HH2 ARG A 134     -46.353 -14.383 -42.646  1.00  0.00           H
ATOM   1010  N   ALA A 135     -51.437 -22.754 -45.471  1.00  0.00           N
ATOM   1011  CA  ALA A 135     -51.542 -24.180 -45.804  1.00  0.00           C
ATOM   1012  C   ALA A 135     -52.424 -24.405 -47.026  1.00  0.00           C
ATOM   1013  O   ALA A 135     -52.107 -25.231 -47.865  1.00  0.00           O
ATOM   1014  CB  ALA A 135     -52.060 -24.995 -44.603  1.00  0.00           C
ATOM   1015  H   ALA A 135     -51.811 -22.424 -44.594  1.00  0.00           H
ATOM   1016  HA  ALA A 135     -50.552 -24.552 -46.067  1.00  0.00           H
ATOM   1017 1HB  ALA A 135     -52.128 -26.047 -44.880  1.00  0.00           H
ATOM   1018 2HB  ALA A 135     -51.373 -24.886 -43.764  1.00  0.00           H
ATOM   1019 3HB  ALA A 135     -53.046 -24.634 -44.316  1.00  0.00           H
ATOM   1020  N   LEU A 136     -53.534 -23.678 -47.136  1.00  0.00           N
ATOM   1021  CA  LEU A 136     -54.406 -23.787 -48.292  1.00  0.00           C
ATOM   1022  C   LEU A 136     -53.716 -23.216 -49.539  1.00  0.00           C
ATOM   1023  O   LEU A 136     -53.886 -23.741 -50.628  1.00  0.00           O
ATOM   1024  CB  LEU A 136     -55.734 -23.066 -48.026  1.00  0.00           C
ATOM   1025  CG  LEU A 136     -56.643 -23.737 -46.988  1.00  0.00           C
ATOM   1026  CD1 LEU A 136     -57.817 -22.825 -46.659  1.00  0.00           C
ATOM   1027  CD2 LEU A 136     -57.132 -25.072 -47.529  1.00  0.00           C
ATOM   1028  H   LEU A 136     -53.773 -23.033 -46.397  1.00  0.00           H
ATOM   1029  HA  LEU A 136     -54.596 -24.839 -48.508  1.00  0.00           H
ATOM   1030 1HB  LEU A 136     -55.347 -22.127 -47.634  1.00  0.00           H
ATOM   1031 2HB  LEU A 136     -56.282 -22.878 -48.948  1.00  0.00           H
ATOM   1032  HG  LEU A 136     -56.035 -23.936 -46.105  1.00  0.00           H
ATOM   1033 1HD1 LEU A 136     -58.458 -23.308 -45.921  1.00  0.00           H
ATOM   1034 2HD1 LEU A 136     -57.445 -21.884 -46.252  1.00  0.00           H
ATOM   1035 3HD1 LEU A 136     -58.390 -22.627 -47.563  1.00  0.00           H
ATOM   1036 1HD2 LEU A 136     -57.778 -25.546 -46.791  1.00  0.00           H
ATOM   1037 2HD2 LEU A 136     -57.692 -24.909 -48.450  1.00  0.00           H
ATOM   1038 3HD2 LEU A 136     -56.277 -25.716 -47.732  1.00  0.00           H
ATOM   1039  N   GLU A 137     -52.910 -22.156 -49.372  1.00  0.00           N
ATOM   1040  CA  GLU A 137     -52.157 -21.615 -50.491  1.00  0.00           C
ATOM   1041  C   GLU A 137     -51.214 -22.688 -51.058  1.00  0.00           C
ATOM   1042  O   GLU A 137     -51.164 -22.914 -52.262  1.00  0.00           O
ATOM   1043  CB  GLU A 137     -51.367 -20.376 -50.060  1.00  0.00           C
ATOM   1044  CG  GLU A 137     -52.221 -19.139 -49.824  1.00  0.00           C
ATOM   1045  CD  GLU A 137     -51.416 -18.029 -49.206  1.00  0.00           C
ATOM   1046  OE1 GLU A 137     -50.274 -18.258 -48.883  1.00  0.00           O
ATOM   1047  OE2 GLU A 137     -51.900 -16.924 -49.162  1.00  0.00           O
ATOM   1048  H   GLU A 137     -52.819 -21.726 -48.464  1.00  0.00           H
ATOM   1049  HA  GLU A 137     -52.840 -21.311 -51.284  1.00  0.00           H
ATOM   1050 1HB  GLU A 137     -50.843 -20.637 -49.140  1.00  0.00           H
ATOM   1051 2HB  GLU A 137     -50.641 -20.172 -50.845  1.00  0.00           H
ATOM   1052 1HG  GLU A 137     -52.710 -18.772 -50.725  1.00  0.00           H
ATOM   1053 2HG  GLU A 137     -52.973 -19.477 -49.114  1.00  0.00           H
ATOM   1054  N   GLY A 138     -50.483 -23.348 -50.177  1.00  0.00           N
ATOM   1055  CA  GLY A 138     -49.529 -24.376 -50.585  1.00  0.00           C
ATOM   1056  C   GLY A 138     -50.227 -25.586 -51.224  1.00  0.00           C
ATOM   1057  O   GLY A 138     -49.833 -26.025 -52.287  1.00  0.00           O
ATOM   1058  H   GLY A 138     -50.585 -23.136 -49.195  1.00  0.00           H
ATOM   1059 1HA  GLY A 138     -48.835 -23.951 -51.312  1.00  0.00           H
ATOM   1060 2HA  GLY A 138     -48.975 -24.716 -49.712  1.00  0.00           H
ATOM   1061  N   GLU A 139     -51.302 -26.067 -50.602  1.00  0.00           N
ATOM   1062  CA  GLU A 139     -52.033 -27.229 -51.114  1.00  0.00           C
ATOM   1063  C   GLU A 139     -52.698 -26.958 -52.474  1.00  0.00           C
ATOM   1064  O   GLU A 139     -52.660 -27.805 -53.367  1.00  0.00           O
ATOM   1065  CB  GLU A 139     -53.089 -27.668 -50.099  1.00  0.00           C
ATOM   1066  CG  GLU A 139     -52.522 -28.320 -48.845  1.00  0.00           C
ATOM   1067  CD  GLU A 139     -53.600 -28.577 -47.829  1.00  0.00           C
ATOM   1068  OE1 GLU A 139     -54.719 -28.195 -48.069  1.00  0.00           O
ATOM   1069  OE2 GLU A 139     -53.329 -29.253 -46.863  1.00  0.00           O
ATOM   1070  H   GLU A 139     -51.621 -25.621 -49.754  1.00  0.00           H
ATOM   1071  HA  GLU A 139     -51.348 -28.065 -51.254  1.00  0.00           H
ATOM   1072 1HB  GLU A 139     -53.654 -26.779 -49.821  1.00  0.00           H
ATOM   1073 2HB  GLU A 139     -53.748 -28.373 -50.609  1.00  0.00           H
ATOM   1074 1HG  GLU A 139     -51.984 -29.247 -49.045  1.00  0.00           H
ATOM   1075 2HG  GLU A 139     -51.830 -27.575 -48.460  1.00  0.00           H
ATOM   1076  N   LEU A 140     -53.302 -25.775 -52.639  1.00  0.00           N
ATOM   1077  CA  LEU A 140     -53.949 -25.399 -53.879  1.00  0.00           C
ATOM   1078  C   LEU A 140     -52.902 -25.167 -54.980  1.00  0.00           C
ATOM   1079  O   LEU A 140     -53.106 -25.568 -56.133  1.00  0.00           O
ATOM   1080  CB  LEU A 140     -54.811 -24.147 -53.671  1.00  0.00           C
ATOM   1081  CG  LEU A 140     -56.105 -24.370 -52.878  1.00  0.00           C
ATOM   1082  CD1 LEU A 140     -56.706 -23.032 -52.473  1.00  0.00           C
ATOM   1083  CD2 LEU A 140     -57.087 -25.169 -53.723  1.00  0.00           C
ATOM   1084  H   LEU A 140     -53.302 -25.122 -51.867  1.00  0.00           H
ATOM   1085  HA  LEU A 140     -54.576 -26.221 -54.227  1.00  0.00           H
ATOM   1086 1HB  LEU A 140     -54.113 -23.549 -53.086  1.00  0.00           H
ATOM   1087 2HB  LEU A 140     -55.023 -23.641 -54.611  1.00  0.00           H
ATOM   1088  HG  LEU A 140     -55.852 -24.972 -52.005  1.00  0.00           H
ATOM   1089 1HD1 LEU A 140     -57.625 -23.200 -51.911  1.00  0.00           H
ATOM   1090 2HD1 LEU A 140     -55.996 -22.488 -51.850  1.00  0.00           H
ATOM   1091 3HD1 LEU A 140     -56.929 -22.449 -53.363  1.00  0.00           H
ATOM   1092 1HD2 LEU A 140     -58.007 -25.328 -53.158  1.00  0.00           H
ATOM   1093 2HD2 LEU A 140     -57.311 -24.619 -54.637  1.00  0.00           H
ATOM   1094 3HD2 LEU A 140     -56.648 -26.134 -53.979  1.00  0.00           H
ATOM   1095  N   ALA A 141     -51.777 -24.551 -54.638  1.00  0.00           N
ATOM   1096  CA  ALA A 141     -50.733 -24.329 -55.656  1.00  0.00           C
ATOM   1097  C   ALA A 141     -50.172 -25.680 -56.139  1.00  0.00           C
ATOM   1098  O   ALA A 141     -49.928 -25.879 -57.322  1.00  0.00           O
ATOM   1099  CB  ALA A 141     -49.611 -23.451 -55.125  1.00  0.00           C
ATOM   1100  H   ALA A 141     -51.618 -24.231 -53.694  1.00  0.00           H
ATOM   1101  HA  ALA A 141     -51.182 -23.823 -56.511  1.00  0.00           H
ATOM   1102 1HB  ALA A 141     -48.862 -23.310 -55.903  1.00  0.00           H
ATOM   1103 2HB  ALA A 141     -50.015 -22.482 -54.829  1.00  0.00           H
ATOM   1104 3HB  ALA A 141     -49.151 -23.932 -54.263  1.00  0.00           H
ATOM   1105  N   ARG A 142     -49.979 -26.591 -55.211  1.00  0.00           N
ATOM   1106  CA  ARG A 142     -49.473 -27.921 -55.545  1.00  0.00           C
ATOM   1107  C   ARG A 142     -50.485 -28.664 -56.406  1.00  0.00           C
ATOM   1108  O   ARG A 142     -50.122 -29.306 -57.402  1.00  0.00           O
ATOM   1109  CB  ARG A 142     -49.085 -28.726 -54.313  1.00  0.00           C
ATOM   1110  CG  ARG A 142     -47.799 -28.279 -53.637  1.00  0.00           C
ATOM   1111  CD  ARG A 142     -47.291 -29.221 -52.604  1.00  0.00           C
ATOM   1112  NE  ARG A 142     -48.160 -29.370 -51.448  1.00  0.00           N
ATOM   1113  CZ  ARG A 142     -48.133 -28.574 -50.363  1.00  0.00           C
ATOM   1114  NH1 ARG A 142     -47.261 -27.596 -50.261  1.00  0.00           N
ATOM   1115  NH2 ARG A 142     -48.991 -28.817 -49.387  1.00  0.00           N
ATOM   1116  H   ARG A 142     -50.186 -26.370 -54.248  1.00  0.00           H
ATOM   1117  HA  ARG A 142     -48.523 -27.834 -56.074  1.00  0.00           H
ATOM   1118 1HB  ARG A 142     -49.908 -28.645 -53.607  1.00  0.00           H
ATOM   1119 2HB  ARG A 142     -48.980 -29.764 -54.633  1.00  0.00           H
ATOM   1120 1HG  ARG A 142     -47.026 -28.169 -54.398  1.00  0.00           H
ATOM   1121 2HG  ARG A 142     -47.975 -27.318 -53.159  1.00  0.00           H
ATOM   1122 1HD  ARG A 142     -47.170 -30.206 -53.051  1.00  0.00           H
ATOM   1123 2HD  ARG A 142     -46.328 -28.865 -52.244  1.00  0.00           H
ATOM   1124  HE  ARG A 142     -48.886 -30.052 -51.271  1.00  0.00           H
ATOM   1125 1HH1 ARG A 142     -46.598 -27.434 -51.006  1.00  0.00           H
ATOM   1126 2HH1 ARG A 142     -47.257 -27.011 -49.439  1.00  0.00           H
ATOM   1127 1HH2 ARG A 142     -49.645 -29.585 -49.474  1.00  0.00           H
ATOM   1128 2HH2 ARG A 142     -48.992 -28.238 -48.563  1.00  0.00           H
ATOM   1129  N   THR A 143     -51.747 -28.597 -56.013  1.00  0.00           N
ATOM   1130  CA  THR A 143     -52.821 -29.235 -56.755  1.00  0.00           C
ATOM   1131  C   THR A 143     -52.867 -28.740 -58.213  1.00  0.00           C
ATOM   1132  O   THR A 143     -53.021 -29.516 -59.150  1.00  0.00           O
ATOM   1133  CB  THR A 143     -54.186 -28.983 -56.088  1.00  0.00           C
ATOM   1134  CG2 THR A 143     -55.307 -29.574 -56.931  1.00  0.00           C
ATOM   1135  OG1 THR A 143     -54.202 -29.585 -54.789  1.00  0.00           O
ATOM   1136  H   THR A 143     -51.969 -28.085 -55.170  1.00  0.00           H
ATOM   1137  HA  THR A 143     -52.634 -30.307 -56.826  1.00  0.00           H
ATOM   1138  HB  THR A 143     -54.337 -27.909 -55.984  1.00  0.00           H
ATOM   1139  HG1 THR A 143     -55.054 -29.427 -54.374  1.00  0.00           H
ATOM   1140 1HG2 THR A 143     -56.264 -29.386 -56.443  1.00  0.00           H
ATOM   1141 2HG2 THR A 143     -55.304 -29.109 -57.915  1.00  0.00           H
ATOM   1142 3HG2 THR A 143     -55.158 -30.648 -57.034  1.00  0.00           H
ATOM   1143  N   ILE A 144     -52.739 -27.432 -58.412  1.00  0.00           N
ATOM   1144  CA  ILE A 144     -52.758 -26.864 -59.752  1.00  0.00           C
ATOM   1145  C   ILE A 144     -51.526 -27.267 -60.562  1.00  0.00           C
ATOM   1146  O   ILE A 144     -51.666 -27.660 -61.726  1.00  0.00           O
ATOM   1147  CB  ILE A 144     -52.848 -25.327 -59.706  1.00  0.00           C
ATOM   1148  CG1 ILE A 144     -54.192 -24.889 -59.120  1.00  0.00           C
ATOM   1149  CG2 ILE A 144     -52.651 -24.741 -61.095  1.00  0.00           C
ATOM   1150  CD1 ILE A 144     -54.249 -23.423 -58.751  1.00  0.00           C
ATOM   1151  H   ILE A 144     -52.627 -26.818 -57.618  1.00  0.00           H
ATOM   1152  HA  ILE A 144     -53.579 -27.283 -60.335  1.00  0.00           H
ATOM   1153  HB  ILE A 144     -52.075 -24.947 -59.038  1.00  0.00           H
ATOM   1154 1HG1 ILE A 144     -54.957 -25.105 -59.866  1.00  0.00           H
ATOM   1155 2HG1 ILE A 144     -54.372 -25.495 -58.230  1.00  0.00           H
ATOM   1156 1HG2 ILE A 144     -52.716 -23.654 -61.045  1.00  0.00           H
ATOM   1157 2HG2 ILE A 144     -51.671 -25.025 -61.474  1.00  0.00           H
ATOM   1158 3HG2 ILE A 144     -53.424 -25.120 -61.763  1.00  0.00           H
ATOM   1159 1HD1 ILE A 144     -55.232 -23.187 -58.344  1.00  0.00           H
ATOM   1160 2HD1 ILE A 144     -53.485 -23.205 -58.006  1.00  0.00           H
ATOM   1161 3HD1 ILE A 144     -54.071 -22.817 -59.640  1.00  0.00           H
ATOM   1162  N   GLU A 145     -50.357 -27.226 -59.935  1.00  0.00           N
ATOM   1163  CA  GLU A 145     -49.106 -27.521 -60.616  1.00  0.00           C
ATOM   1164  C   GLU A 145     -49.015 -28.998 -61.025  1.00  0.00           C
ATOM   1165  O   GLU A 145     -48.316 -29.324 -61.977  1.00  0.00           O
ATOM   1166  CB  GLU A 145     -47.920 -27.146 -59.726  1.00  0.00           C
ATOM   1167  CG  GLU A 145     -47.657 -25.649 -59.624  1.00  0.00           C
ATOM   1168  CD  GLU A 145     -46.470 -25.361 -58.748  1.00  0.00           C
ATOM   1169  OE1 GLU A 145     -45.935 -26.286 -58.181  1.00  0.00           O
ATOM   1170  OE2 GLU A 145     -46.028 -24.237 -58.731  1.00  0.00           O
ATOM   1171  H   GLU A 145     -50.335 -26.983 -58.954  1.00  0.00           H
ATOM   1172  HA  GLU A 145     -49.057 -26.966 -61.554  1.00  0.00           H
ATOM   1173 1HB  GLU A 145     -48.128 -27.546 -58.733  1.00  0.00           H
ATOM   1174 2HB  GLU A 145     -47.042 -27.642 -60.139  1.00  0.00           H
ATOM   1175 1HG  GLU A 145     -47.519 -25.167 -60.590  1.00  0.00           H
ATOM   1176 2HG  GLU A 145     -48.559 -25.263 -59.151  1.00  0.00           H
ATOM   1177  N   THR A 146     -49.724 -29.881 -60.322  1.00  0.00           N
ATOM   1178  CA  THR A 146     -49.851 -31.286 -60.749  1.00  0.00           C
ATOM   1179  C   THR A 146     -50.847 -31.536 -61.860  1.00  0.00           C
ATOM   1180  O   THR A 146     -50.968 -32.676 -62.325  1.00  0.00           O
ATOM   1181  CB  THR A 146     -50.243 -32.183 -59.561  1.00  0.00           C
ATOM   1182  CG2 THR A 146     -49.148 -32.180 -58.506  1.00  0.00           C
ATOM   1183  OG1 THR A 146     -51.461 -31.702 -58.978  1.00  0.00           O
ATOM   1184  H   THR A 146     -50.183 -29.581 -59.474  1.00  0.00           H
ATOM   1185  HA  THR A 146     -48.907 -31.631 -61.174  1.00  0.00           H
ATOM   1186  HB  THR A 146     -50.398 -33.199 -59.920  1.00  0.00           H
ATOM   1187  HG1 THR A 146     -51.712 -30.876 -59.397  1.00  0.00           H
ATOM   1188 1HG2 THR A 146     -49.441 -32.820 -57.674  1.00  0.00           H
ATOM   1189 2HG2 THR A 146     -48.221 -32.556 -58.943  1.00  0.00           H
ATOM   1190 3HG2 THR A 146     -48.991 -31.164 -58.145  1.00  0.00           H
ATOM   1191  N   LEU A 147     -51.585 -30.508 -62.283  1.00  0.00           N
ATOM   1192  CA  LEU A 147     -52.457 -30.633 -63.443  1.00  0.00           C
ATOM   1193  C   LEU A 147     -51.710 -30.133 -64.694  1.00  0.00           C
ATOM   1194  O   LEU A 147     -50.720 -29.402 -64.574  1.00  0.00           O
ATOM   1195  CB  LEU A 147     -53.757 -29.847 -63.226  1.00  0.00           C
ATOM   1196  CG  LEU A 147     -54.576 -30.268 -61.999  1.00  0.00           C
ATOM   1197  CD1 LEU A 147     -55.764 -29.335 -61.820  1.00  0.00           C
ATOM   1198  CD2 LEU A 147     -55.038 -31.708 -62.163  1.00  0.00           C
ATOM   1199  H   LEU A 147     -51.537 -29.625 -61.795  1.00  0.00           H
ATOM   1200  HA  LEU A 147     -52.704 -31.681 -63.603  1.00  0.00           H
ATOM   1201 1HB  LEU A 147     -53.340 -28.854 -63.075  1.00  0.00           H
ATOM   1202 2HB  LEU A 147     -54.383 -29.848 -64.118  1.00  0.00           H
ATOM   1203  HG  LEU A 147     -53.908 -30.229 -61.136  1.00  0.00           H
ATOM   1204 1HD1 LEU A 147     -56.340 -29.639 -60.945  1.00  0.00           H
ATOM   1205 2HD1 LEU A 147     -55.409 -28.314 -61.680  1.00  0.00           H
ATOM   1206 3HD1 LEU A 147     -56.399 -29.380 -62.704  1.00  0.00           H
ATOM   1207 1HD2 LEU A 147     -55.620 -32.004 -61.290  1.00  0.00           H
ATOM   1208 2HD2 LEU A 147     -55.659 -31.789 -63.057  1.00  0.00           H
ATOM   1209 3HD2 LEU A 147     -54.172 -32.362 -62.262  1.00  0.00           H
ATOM   1210  N   GLY A 148     -52.133 -30.548 -65.889  1.00  0.00           N
ATOM   1211  CA  GLY A 148     -51.459 -30.096 -67.109  1.00  0.00           C
ATOM   1212  C   GLY A 148     -52.115 -28.866 -67.707  1.00  0.00           C
ATOM   1213  O   GLY A 148     -53.113 -28.374 -67.180  1.00  0.00           O
ATOM   1214  H   GLY A 148     -52.920 -31.175 -65.965  1.00  0.00           H
ATOM   1215 1HA  GLY A 148     -50.423 -29.856 -66.874  1.00  0.00           H
ATOM   1216 2HA  GLY A 148     -51.487 -30.897 -67.846  1.00  0.00           H
ATOM   1217  N   PRO A 149     -51.526 -28.373 -68.784  1.00  0.00           N
ATOM   1218  CA  PRO A 149     -51.522 -26.953 -69.065  1.00  0.00           C
ATOM   1219  C   PRO A 149     -51.014 -26.092 -67.931  1.00  0.00           C
ATOM   1220  O   PRO A 149     -51.426 -24.934 -67.831  1.00  0.00           O
ATOM   1221  CB  PRO A 149     -52.991 -26.653 -69.383  1.00  0.00           C
ATOM   1222  CG  PRO A 149     -53.752 -27.356 -68.311  1.00  0.00           C
ATOM   1223  CD  PRO A 149     -52.797 -28.372 -67.744  1.00  0.00           C
ATOM   1224  HA  PRO A 149     -50.860 -26.687 -69.903  1.00  0.00           H
ATOM   1225 1HB  PRO A 149     -53.192 -25.572 -69.371  1.00  0.00           H
ATOM   1226 2HB  PRO A 149     -53.269 -27.023 -70.381  1.00  0.00           H
ATOM   1227 1HG  PRO A 149     -54.089 -26.652 -67.536  1.00  0.00           H
ATOM   1228 2HG  PRO A 149     -54.652 -27.842 -68.718  1.00  0.00           H
ATOM   1229 1HD  PRO A 149     -52.483 -28.121 -66.720  1.00  0.00           H
ATOM   1230 2HD  PRO A 149     -53.237 -29.381 -67.706  1.00  0.00           H
ATOM   1231  N   VAL A 150     -50.139 -26.621 -67.072  1.00  0.00           N
ATOM   1232  CA  VAL A 150     -49.574 -25.813 -65.985  1.00  0.00           C
ATOM   1233  C   VAL A 150     -48.067 -26.060 -65.920  1.00  0.00           C
ATOM   1234  O   VAL A 150     -47.603 -27.208 -65.984  1.00  0.00           O
ATOM   1235  CB  VAL A 150     -50.210 -26.143 -64.621  1.00  0.00           C
ATOM   1236  CG1 VAL A 150     -49.589 -25.291 -63.524  1.00  0.00           C
ATOM   1237  CG2 VAL A 150     -51.714 -25.931 -64.669  1.00  0.00           C
ATOM   1238  H   VAL A 150     -49.860 -27.585 -67.164  1.00  0.00           H
ATOM   1239  HA  VAL A 150     -49.681 -24.746 -66.184  1.00  0.00           H
ATOM   1240  HB  VAL A 150     -50.045 -27.196 -64.397  1.00  0.00           H
ATOM   1241 1HG1 VAL A 150     -50.050 -25.536 -62.566  1.00  0.00           H
ATOM   1242 2HG1 VAL A 150     -48.518 -25.487 -63.471  1.00  0.00           H
ATOM   1243 3HG1 VAL A 150     -49.755 -24.236 -63.744  1.00  0.00           H
ATOM   1244 1HG2 VAL A 150     -52.148 -26.170 -63.698  1.00  0.00           H
ATOM   1245 2HG2 VAL A 150     -51.928 -24.891 -64.917  1.00  0.00           H
ATOM   1246 3HG2 VAL A 150     -52.149 -26.583 -65.430  1.00  0.00           H
ATOM   1247  N   LYS A 151     -47.293 -24.978 -65.842  1.00  0.00           N
ATOM   1248  CA  LYS A 151     -45.854 -25.034 -65.622  1.00  0.00           C
ATOM   1249  C   LYS A 151     -45.497 -24.681 -64.179  1.00  0.00           C
ATOM   1250  O   LYS A 151     -44.604 -25.292 -63.575  1.00  0.00           O
ATOM   1251  CB  LYS A 151     -45.132 -24.094 -66.589  1.00  0.00           C
ATOM   1252  CG  LYS A 151     -45.383 -24.392 -68.061  1.00  0.00           C
ATOM   1253  CD  LYS A 151     -44.801 -25.739 -68.461  1.00  0.00           C
ATOM   1254  CE  LYS A 151     -43.280 -25.724 -68.408  1.00  0.00           C
ATOM   1255  NZ  LYS A 151     -42.693 -27.005 -68.886  1.00  0.00           N
ATOM   1256  H   LYS A 151     -47.740 -24.076 -65.942  1.00  0.00           H
ATOM   1257  HA  LYS A 151     -45.490 -26.042 -65.824  1.00  0.00           H
ATOM   1258 1HB  LYS A 151     -45.466 -23.082 -66.360  1.00  0.00           H
ATOM   1259 2HB  LYS A 151     -44.064 -24.179 -66.380  1.00  0.00           H
ATOM   1260 1HG  LYS A 151     -46.460 -24.395 -68.235  1.00  0.00           H
ATOM   1261 2HG  LYS A 151     -44.922 -23.606 -68.656  1.00  0.00           H
ATOM   1262 1HD  LYS A 151     -45.181 -26.498 -67.777  1.00  0.00           H
ATOM   1263 2HD  LYS A 151     -45.125 -25.971 -69.476  1.00  0.00           H
ATOM   1264 1HE  LYS A 151     -42.924 -24.906 -69.034  1.00  0.00           H
ATOM   1265 2HE  LYS A 151     -42.977 -25.548 -67.376  1.00  0.00           H
ATOM   1266 1HZ  LYS A 151     -41.686 -26.953 -68.834  1.00  0.00           H
ATOM   1267 2HZ  LYS A 151     -43.022 -27.763 -68.305  1.00  0.00           H
ATOM   1268 3HZ  LYS A 151     -42.974 -27.167 -69.843  1.00  0.00           H
ATOM   1269  N   SER A 152     -46.162 -23.661 -63.645  1.00  0.00           N
ATOM   1270  CA  SER A 152     -45.990 -23.262 -62.259  1.00  0.00           C
ATOM   1271  C   SER A 152     -47.278 -22.553 -61.817  1.00  0.00           C
ATOM   1272  O   SER A 152     -48.054 -22.088 -62.633  1.00  0.00           O
ATOM   1273  CB  SER A 152     -44.777 -22.366 -62.100  1.00  0.00           C
ATOM   1274  OG  SER A 152     -44.968 -21.110 -62.692  1.00  0.00           O
ATOM   1275  H   SER A 152     -46.808 -23.149 -64.229  1.00  0.00           H
ATOM   1276  HA  SER A 152     -45.701 -24.086 -61.605  1.00  0.00           H
ATOM   1277 1HB  SER A 152     -44.581 -22.230 -61.037  1.00  0.00           H
ATOM   1278 2HB  SER A 152     -43.920 -22.851 -62.566  1.00  0.00           H
ATOM   1279  HG  SER A 152     -45.254 -21.227 -63.601  1.00  0.00           H
ATOM   1280  N   ALA A 153     -47.524 -22.483 -60.516  1.00  0.00           N
ATOM   1281  CA  ALA A 153     -48.730 -21.807 -60.052  1.00  0.00           C
ATOM   1282  C   ALA A 153     -48.514 -21.312 -58.635  1.00  0.00           C
ATOM   1283  O   ALA A 153     -47.803 -21.937 -57.843  1.00  0.00           O
ATOM   1284  CB  ALA A 153     -49.966 -22.678 -60.154  1.00  0.00           C
ATOM   1285  H   ALA A 153     -46.896 -22.889 -59.837  1.00  0.00           H
ATOM   1286  HA  ALA A 153     -48.898 -20.928 -60.674  1.00  0.00           H
ATOM   1287 1HB  ALA A 153     -50.832 -22.121 -59.795  1.00  0.00           H
ATOM   1288 2HB  ALA A 153     -50.126 -22.965 -61.194  1.00  0.00           H
ATOM   1289 3HB  ALA A 153     -49.832 -23.570 -59.547  1.00  0.00           H
ATOM   1290  N   ARG A 154     -49.108 -20.161 -58.353  1.00  0.00           N
ATOM   1291  CA  ARG A 154     -49.050 -19.517 -57.058  1.00  0.00           C
ATOM   1292  C   ARG A 154     -50.443 -19.108 -56.641  1.00  0.00           C
ATOM   1293  O   ARG A 154     -51.155 -18.457 -57.384  1.00  0.00           O
ATOM   1294  CB  ARG A 154     -48.080 -18.346 -57.025  1.00  0.00           C
ATOM   1295  CG  ARG A 154     -46.624 -18.716 -57.259  1.00  0.00           C
ATOM   1296  CD  ARG A 154     -46.017 -19.537 -56.181  1.00  0.00           C
ATOM   1297  NE  ARG A 154     -44.609 -19.839 -56.373  1.00  0.00           N
ATOM   1298  CZ  ARG A 154     -44.139 -20.891 -57.067  1.00  0.00           C
ATOM   1299  NH1 ARG A 154     -44.958 -21.766 -57.609  1.00  0.00           N
ATOM   1300  NH2 ARG A 154     -42.830 -21.037 -57.175  1.00  0.00           N
ATOM   1301  H   ARG A 154     -49.630 -19.721 -59.098  1.00  0.00           H
ATOM   1302  HA  ARG A 154     -48.572 -20.181 -56.338  1.00  0.00           H
ATOM   1303 1HB  ARG A 154     -48.401 -17.645 -57.793  1.00  0.00           H
ATOM   1304 2HB  ARG A 154     -48.178 -17.881 -56.043  1.00  0.00           H
ATOM   1305 1HG  ARG A 154     -46.554 -19.281 -58.190  1.00  0.00           H
ATOM   1306 2HG  ARG A 154     -46.044 -17.797 -57.350  1.00  0.00           H
ATOM   1307 1HD  ARG A 154     -46.113 -19.004 -55.235  1.00  0.00           H
ATOM   1308 2HD  ARG A 154     -46.550 -20.486 -56.117  1.00  0.00           H
ATOM   1309  HE  ARG A 154     -43.792 -19.344 -56.038  1.00  0.00           H
ATOM   1310 1HH1 ARG A 154     -45.957 -21.650 -57.503  1.00  0.00           H
ATOM   1311 2HH1 ARG A 154     -44.587 -22.548 -58.127  1.00  0.00           H
ATOM   1312 1HH2 ARG A 154     -42.212 -20.365 -56.737  1.00  0.00           H
ATOM   1313 2HH2 ARG A 154     -42.451 -21.817 -57.689  1.00  0.00           H
ATOM   1314  N   VAL A 155     -50.805 -19.475 -55.426  1.00  0.00           N
ATOM   1315  CA  VAL A 155     -52.118 -19.198 -54.893  1.00  0.00           C
ATOM   1316  C   VAL A 155     -51.940 -18.240 -53.711  1.00  0.00           C
ATOM   1317  O   VAL A 155     -51.164 -18.517 -52.776  1.00  0.00           O
ATOM   1318  CB  VAL A 155     -52.844 -20.477 -54.438  1.00  0.00           C
ATOM   1319  CG1 VAL A 155     -54.191 -20.133 -53.819  1.00  0.00           C
ATOM   1320  CG2 VAL A 155     -53.028 -21.430 -55.609  1.00  0.00           C
ATOM   1321  H   VAL A 155     -50.135 -19.968 -54.854  1.00  0.00           H
ATOM   1322  HA  VAL A 155     -52.763 -18.743 -55.643  1.00  0.00           H
ATOM   1323  HB  VAL A 155     -52.227 -20.995 -53.704  1.00  0.00           H
ATOM   1324 1HG1 VAL A 155     -54.692 -21.050 -53.503  1.00  0.00           H
ATOM   1325 2HG1 VAL A 155     -54.039 -19.489 -52.952  1.00  0.00           H
ATOM   1326 3HG1 VAL A 155     -54.808 -19.618 -54.553  1.00  0.00           H
ATOM   1327 1HG2 VAL A 155     -53.544 -22.329 -55.272  1.00  0.00           H
ATOM   1328 2HG2 VAL A 155     -53.620 -20.943 -56.385  1.00  0.00           H
ATOM   1329 3HG2 VAL A 155     -52.053 -21.703 -56.014  1.00  0.00           H
ATOM   1330  N   HIS A 156     -52.640 -17.111 -53.763  1.00  0.00           N
ATOM   1331  CA  HIS A 156     -52.567 -16.106 -52.715  1.00  0.00           C
ATOM   1332  C   HIS A 156     -53.975 -15.946 -52.155  1.00  0.00           C
ATOM   1333  O   HIS A 156     -54.903 -15.551 -52.869  1.00  0.00           O
ATOM   1334  CB  HIS A 156     -52.031 -14.771 -53.239  1.00  0.00           C
ATOM   1335  CG  HIS A 156     -50.683 -14.878 -53.886  1.00  0.00           C
ATOM   1336  CD2 HIS A 156     -50.326 -15.021 -55.184  1.00  0.00           C
ATOM   1337  ND1 HIS A 156     -49.507 -14.838 -53.167  1.00  0.00           N
ATOM   1338  CE1 HIS A 156     -48.484 -14.954 -53.995  1.00  0.00           C
ATOM   1339  NE2 HIS A 156     -48.955 -15.066 -55.223  1.00  0.00           N
ATOM   1340  H   HIS A 156     -53.240 -16.947 -54.559  1.00  0.00           H
ATOM   1341  HA  HIS A 156     -51.891 -16.443 -51.930  1.00  0.00           H
ATOM   1342 1HB  HIS A 156     -52.704 -14.361 -53.992  1.00  0.00           H
ATOM   1343 2HB  HIS A 156     -51.926 -14.059 -52.420  1.00  0.00           H
ATOM   1344  HD1 HIS A 156     -49.423 -14.814 -52.170  1.00  0.00           H
ATOM   1345  HD2 HIS A 156     -50.904 -15.098 -56.106  1.00  0.00           H
ATOM   1346  HE1 HIS A 156     -47.461 -14.947 -53.619  1.00  0.00           H
ATOM   1347  N   LEU A 157     -54.138 -16.295 -50.883  1.00  0.00           N
ATOM   1348  CA  LEU A 157     -55.423 -16.221 -50.212  1.00  0.00           C
ATOM   1349  C   LEU A 157     -55.448 -15.112 -49.168  1.00  0.00           C
ATOM   1350  O   LEU A 157     -54.417 -14.736 -48.617  1.00  0.00           O
ATOM   1351  CB  LEU A 157     -55.755 -17.572 -49.565  1.00  0.00           C
ATOM   1352  CG  LEU A 157     -55.745 -18.772 -50.520  1.00  0.00           C
ATOM   1353  CD1 LEU A 157     -55.951 -20.062 -49.737  1.00  0.00           C
ATOM   1354  CD2 LEU A 157     -56.832 -18.598 -51.568  1.00  0.00           C
ATOM   1355  H   LEU A 157     -53.334 -16.626 -50.371  1.00  0.00           H
ATOM   1356  HA  LEU A 157     -56.204 -16.012 -50.942  1.00  0.00           H
ATOM   1357 1HB  LEU A 157     -54.924 -17.642 -48.866  1.00  0.00           H
ATOM   1358 2HB  LEU A 157     -56.692 -17.534 -49.011  1.00  0.00           H
ATOM   1359  HG  LEU A 157     -54.783 -18.770 -51.032  1.00  0.00           H
ATOM   1360 1HD1 LEU A 157     -55.942 -20.910 -50.423  1.00  0.00           H
ATOM   1361 2HD1 LEU A 157     -55.149 -20.177 -49.008  1.00  0.00           H
ATOM   1362 3HD1 LEU A 157     -56.909 -20.025 -49.219  1.00  0.00           H
ATOM   1363 1HD2 LEU A 157     -56.823 -19.453 -52.245  1.00  0.00           H
ATOM   1364 2HD2 LEU A 157     -57.805 -18.533 -51.079  1.00  0.00           H
ATOM   1365 3HD2 LEU A 157     -56.650 -17.686 -52.134  1.00  0.00           H
ATOM   1366  N   ALA A 158     -56.656 -14.640 -48.896  1.00  0.00           N
ATOM   1367  CA  ALA A 158     -56.955 -13.667 -47.851  1.00  0.00           C
ATOM   1368  C   ALA A 158     -58.292 -14.090 -47.227  1.00  0.00           C
ATOM   1369  O   ALA A 158     -59.313 -13.996 -47.877  1.00  0.00           O
ATOM   1370  CB  ALA A 158     -57.080 -12.276 -48.494  1.00  0.00           C
ATOM   1371  H   ALA A 158     -57.408 -14.992 -49.471  1.00  0.00           H
ATOM   1372  HA  ALA A 158     -56.134 -13.662 -47.134  1.00  0.00           H
ATOM   1373 1HB  ALA A 158     -57.303 -11.540 -47.722  1.00  0.00           H
ATOM   1374 2HB  ALA A 158     -56.140 -12.015 -48.982  1.00  0.00           H
ATOM   1375 3HB  ALA A 158     -57.883 -12.286 -49.229  1.00  0.00           H
ATOM   1376  N   MET A 159     -58.316 -14.255 -45.908  1.00  0.00           N
ATOM   1377  CA  MET A 159     -59.575 -14.420 -45.179  1.00  0.00           C
ATOM   1378  C   MET A 159     -59.822 -13.350 -44.095  1.00  0.00           C
ATOM   1379  O   MET A 159     -58.892 -12.696 -43.614  1.00  0.00           O
ATOM   1380  CB  MET A 159     -59.610 -15.810 -44.548  1.00  0.00           C
ATOM   1381  CG  MET A 159     -59.680 -16.956 -45.547  1.00  0.00           C
ATOM   1382  SD  MET A 159     -59.786 -18.570 -44.752  1.00  0.00           S
ATOM   1383  CE  MET A 159     -58.116 -18.749 -44.128  1.00  0.00           C
ATOM   1384  H   MET A 159     -57.445 -14.269 -45.397  1.00  0.00           H
ATOM   1385  HA  MET A 159     -60.409 -14.445 -45.879  1.00  0.00           H
ATOM   1386 1HB  MET A 159     -58.706 -15.909 -43.946  1.00  0.00           H
ATOM   1387 2HB  MET A 159     -60.486 -15.842 -43.899  1.00  0.00           H
ATOM   1388 1HG  MET A 159     -60.561 -16.807 -46.173  1.00  0.00           H
ATOM   1389 2HG  MET A 159     -58.786 -16.920 -46.168  1.00  0.00           H
ATOM   1390 1HE  MET A 159     -58.022 -19.701 -43.608  1.00  0.00           H
ATOM   1391 2HE  MET A 159     -57.412 -18.718 -44.960  1.00  0.00           H
ATOM   1392 3HE  MET A 159     -57.898 -17.934 -43.436  1.00  0.00           H
ATOM   1393  N   PRO A 160     -61.099 -13.161 -43.695  1.00  0.00           N
ATOM   1394  CA  PRO A 160     -61.544 -12.068 -42.822  1.00  0.00           C
ATOM   1395  C   PRO A 160     -60.773 -12.064 -41.503  1.00  0.00           C
ATOM   1396  O   PRO A 160     -60.377 -11.022 -40.978  1.00  0.00           O
ATOM   1397  CB  PRO A 160     -63.037 -12.339 -42.614  1.00  0.00           C
ATOM   1398  CG  PRO A 160     -63.471 -13.015 -43.867  1.00  0.00           C
ATOM   1399  CD  PRO A 160     -62.306 -13.875 -44.279  1.00  0.00           C
ATOM   1400  HA  PRO A 160     -61.753 -11.139 -43.375  1.00  0.00           H
ATOM   1401 1HB  PRO A 160     -63.214 -12.976 -41.735  1.00  0.00           H
ATOM   1402 2HB  PRO A 160     -63.597 -11.405 -42.451  1.00  0.00           H
ATOM   1403 1HG  PRO A 160     -64.372 -13.624 -43.702  1.00  0.00           H
ATOM   1404 2HG  PRO A 160     -63.717 -12.283 -44.651  1.00  0.00           H
ATOM   1405 1HD  PRO A 160     -62.384 -14.898 -43.880  1.00  0.00           H
ATOM   1406 2HD  PRO A 160     -62.220 -13.964 -45.373  1.00  0.00           H
ATOM   1407  N   LYS A 161     -60.560 -13.256 -40.957  1.00  0.00           N
ATOM   1408  CA  LYS A 161     -59.936 -13.411 -39.652  1.00  0.00           C
ATOM   1409  C   LYS A 161     -58.444 -13.096 -39.645  1.00  0.00           C
ATOM   1410  O   LYS A 161     -57.967 -12.267 -38.866  1.00  0.00           O
ATOM   1411  CB  LYS A 161     -60.163 -14.833 -39.136  1.00  0.00           C
ATOM   1412  CG  LYS A 161     -61.570 -15.099 -38.622  1.00  0.00           C
ATOM   1413  CD  LYS A 161     -61.713 -16.527 -38.114  1.00  0.00           C
ATOM   1414  CE  LYS A 161     -63.140 -16.818 -37.672  1.00  0.00           C
ATOM   1415  NZ  LYS A 161     -63.307 -18.227 -37.225  1.00  0.00           N
ATOM   1416  H   LYS A 161     -60.839 -14.081 -41.469  1.00  0.00           H
ATOM   1417  HA  LYS A 161     -60.445 -12.778 -38.922  1.00  0.00           H
ATOM   1418 1HB  LYS A 161     -59.942 -15.510 -39.962  1.00  0.00           H
ATOM   1419 2HB  LYS A 161     -59.445 -15.000 -38.332  1.00  0.00           H
ATOM   1420 1HG  LYS A 161     -61.781 -14.402 -37.812  1.00  0.00           H
ATOM   1421 2HG  LYS A 161     -62.274 -14.932 -39.437  1.00  0.00           H
ATOM   1422 1HD  LYS A 161     -61.431 -17.210 -38.915  1.00  0.00           H
ATOM   1423 2HD  LYS A 161     -61.038 -16.662 -37.269  1.00  0.00           H
ATOM   1424 1HE  LYS A 161     -63.390 -16.144 -36.854  1.00  0.00           H
ATOM   1425 2HE  LYS A 161     -63.803 -16.625 -38.516  1.00  0.00           H
ATOM   1426 1HZ  LYS A 161     -64.264 -18.380 -36.940  1.00  0.00           H
ATOM   1427 2HZ  LYS A 161     -63.076 -18.852 -37.983  1.00  0.00           H
ATOM   1428 3HZ  LYS A 161     -62.692 -18.406 -36.442  1.00  0.00           H
ATOM   1429  N   PRO A 162     -57.681 -13.750 -40.516  1.00  0.00           N
ATOM   1430  CA  PRO A 162     -56.243 -13.505 -40.589  1.00  0.00           C
ATOM   1431  C   PRO A 162     -55.883 -12.187 -41.267  1.00  0.00           C
ATOM   1432  O   PRO A 162     -54.755 -11.699 -41.163  1.00  0.00           O
ATOM   1433  CB  PRO A 162     -55.714 -14.708 -41.380  1.00  0.00           C
ATOM   1434  CG  PRO A 162     -56.846 -15.095 -42.270  1.00  0.00           C
ATOM   1435  CD  PRO A 162     -58.092 -14.863 -41.456  1.00  0.00           C
ATOM   1436  HA  PRO A 162     -55.713 -13.794 -39.668  1.00  0.00           H
ATOM   1437 1HB  PRO A 162     -54.821 -14.446 -41.962  1.00  0.00           H
ATOM   1438 2HB  PRO A 162     -55.432 -15.537 -40.712  1.00  0.00           H
ATOM   1439 1HG  PRO A 162     -56.856 -14.486 -43.187  1.00  0.00           H
ATOM   1440 2HG  PRO A 162     -56.766 -16.144 -42.580  1.00  0.00           H
ATOM   1441 1HD  PRO A 162     -58.949 -14.569 -42.080  1.00  0.00           H
ATOM   1442 2HD  PRO A 162     -58.395 -15.761 -40.895  1.00  0.00           H
ATOM   1443  N   SER A 163     -56.836 -11.585 -41.975  1.00  0.00           N
ATOM   1444  CA  SER A 163     -56.552 -10.362 -42.729  1.00  0.00           C
ATOM   1445  C   SER A 163     -57.635  -9.288 -42.612  1.00  0.00           C
ATOM   1446  O   SER A 163     -58.798  -9.502 -42.962  1.00  0.00           O
ATOM   1447  CB  SER A 163     -56.336 -10.717 -44.187  1.00  0.00           C
ATOM   1448  OG  SER A 163     -56.114  -9.581 -44.977  1.00  0.00           O
ATOM   1449  H   SER A 163     -57.771 -11.969 -41.995  1.00  0.00           H
ATOM   1450  HA  SER A 163     -55.543  -9.984 -42.571  1.00  0.00           H
ATOM   1451 1HB  SER A 163     -55.472 -11.377 -44.261  1.00  0.00           H
ATOM   1452 2HB  SER A 163     -57.221 -11.235 -44.555  1.00  0.00           H
ATOM   1453  HG  SER A 163     -55.981  -9.847 -45.889  1.00  0.00           H
ATOM   1454  N   LEU A 164     -57.257  -8.095 -42.110  1.00  0.00           N
ATOM   1455  CA  LEU A 164     -58.156  -6.967 -41.828  1.00  0.00           C
ATOM   1456  C   LEU A 164     -58.803  -6.386 -43.090  1.00  0.00           C
ATOM   1457  O   LEU A 164     -59.954  -5.947 -43.088  1.00  0.00           O
ATOM   1458  CB  LEU A 164     -57.388  -5.867 -41.084  1.00  0.00           C
ATOM   1459  CG  LEU A 164     -58.215  -4.630 -40.714  1.00  0.00           C
ATOM   1460  CD1 LEU A 164     -59.381  -5.029 -39.817  1.00  0.00           C
ATOM   1461  CD2 LEU A 164     -57.325  -3.612 -40.017  1.00  0.00           C
ATOM   1462  H   LEU A 164     -56.269  -7.998 -41.918  1.00  0.00           H
ATOM   1463  HA  LEU A 164     -58.926  -7.280 -41.123  1.00  0.00           H
ATOM   1464 1HB  LEU A 164     -57.117  -6.418 -40.184  1.00  0.00           H
ATOM   1465 2HB  LEU A 164     -56.483  -5.574 -41.616  1.00  0.00           H
ATOM   1466  HG  LEU A 164     -58.566  -4.184 -41.645  1.00  0.00           H
ATOM   1467 1HD1 LEU A 164     -59.961  -4.144 -39.560  1.00  0.00           H
ATOM   1468 2HD1 LEU A 164     -60.016  -5.742 -40.344  1.00  0.00           H
ATOM   1469 3HD1 LEU A 164     -58.998  -5.489 -38.907  1.00  0.00           H
ATOM   1470 1HD2 LEU A 164     -57.914  -2.733 -39.755  1.00  0.00           H
ATOM   1471 2HD2 LEU A 164     -56.906  -4.053 -39.113  1.00  0.00           H
ATOM   1472 3HD2 LEU A 164     -56.515  -3.319 -40.686  1.00  0.00           H
ATOM   1473  N   PHE A 165     -58.051  -6.380 -44.184  1.00  0.00           N
ATOM   1474  CA  PHE A 165     -58.510  -5.810 -45.446  1.00  0.00           C
ATOM   1475  C   PHE A 165     -59.818  -6.486 -45.854  1.00  0.00           C
ATOM   1476  O   PHE A 165     -60.865  -5.849 -46.005  1.00  0.00           O
ATOM   1477  CB  PHE A 165     -57.454  -5.978 -46.541  1.00  0.00           C
ATOM   1478  CG  PHE A 165     -57.907  -5.518 -47.897  1.00  0.00           C
ATOM   1479  CD1 PHE A 165     -57.984  -4.166 -48.197  1.00  0.00           C
ATOM   1480  CD2 PHE A 165     -58.258  -6.436 -48.875  1.00  0.00           C
ATOM   1481  CE1 PHE A 165     -58.403  -3.743 -49.445  1.00  0.00           C
ATOM   1482  CE2 PHE A 165     -58.674  -6.014 -50.125  1.00  0.00           C
ATOM   1483  CZ  PHE A 165     -58.747  -4.666 -50.407  1.00  0.00           C
ATOM   1484  H   PHE A 165     -57.126  -6.787 -44.135  1.00  0.00           H
ATOM   1485  HA  PHE A 165     -58.598  -4.727 -45.356  1.00  0.00           H
ATOM   1486 1HB  PHE A 165     -56.565  -5.400 -46.297  1.00  0.00           H
ATOM   1487 2HB  PHE A 165     -57.185  -7.030 -46.644  1.00  0.00           H
ATOM   1488  HD1 PHE A 165     -57.711  -3.437 -47.436  1.00  0.00           H
ATOM   1489  HD2 PHE A 165     -58.202  -7.503 -48.652  1.00  0.00           H
ATOM   1490  HE1 PHE A 165     -58.458  -2.678 -49.666  1.00  0.00           H
ATOM   1491  HE2 PHE A 165     -58.946  -6.746 -50.885  1.00  0.00           H
ATOM   1492  HZ  PHE A 165     -59.077  -4.333 -51.392  1.00  0.00           H
ATOM   1493  N   VAL A 166     -59.758  -7.798 -46.033  1.00  0.00           N
ATOM   1494  CA  VAL A 166     -60.930  -8.579 -46.404  1.00  0.00           C
ATOM   1495  C   VAL A 166     -61.931  -8.678 -45.259  1.00  0.00           C
ATOM   1496  O   VAL A 166     -63.115  -8.958 -45.461  1.00  0.00           O
ATOM   1497  CB  VAL A 166     -60.536  -9.999 -46.852  1.00  0.00           C
ATOM   1498  CG1 VAL A 166     -59.942  -9.969 -48.254  1.00  0.00           C
ATOM   1499  CG2 VAL A 166     -59.551 -10.614 -45.872  1.00  0.00           C
ATOM   1500  H   VAL A 166     -58.874  -8.268 -45.908  1.00  0.00           H
ATOM   1501  HA  VAL A 166     -61.365  -8.220 -47.338  1.00  0.00           H
ATOM   1502  HB  VAL A 166     -61.426 -10.630 -46.848  1.00  0.00           H
ATOM   1503 1HG1 VAL A 166     -59.669 -10.982 -48.554  1.00  0.00           H
ATOM   1504 2HG1 VAL A 166     -60.677  -9.570 -48.952  1.00  0.00           H
ATOM   1505 3HG1 VAL A 166     -59.053  -9.339 -48.258  1.00  0.00           H
ATOM   1506 1HG2 VAL A 166     -59.284 -11.617 -46.202  1.00  0.00           H
ATOM   1507 2HG2 VAL A 166     -58.654  -9.996 -45.823  1.00  0.00           H
ATOM   1508 3HG2 VAL A 166     -60.008 -10.668 -44.883  1.00  0.00           H
ATOM   1509  N   ARG A 167     -61.471  -8.451 -44.029  1.00  0.00           N
ATOM   1510  CA  ARG A 167     -62.406  -8.296 -42.918  1.00  0.00           C
ATOM   1511  C   ARG A 167     -63.329  -7.105 -43.144  1.00  0.00           C
ATOM   1512  O   ARG A 167     -64.544  -7.178 -42.942  1.00  0.00           O
ATOM   1513  CB  ARG A 167     -61.696  -8.205 -41.577  1.00  0.00           C
ATOM   1514  CG  ARG A 167     -62.582  -8.449 -40.365  1.00  0.00           C
ATOM   1515  CD  ARG A 167     -61.888  -8.300 -39.059  1.00  0.00           C
ATOM   1516  NE  ARG A 167     -60.700  -9.122 -38.913  1.00  0.00           N
ATOM   1517  CZ  ARG A 167     -59.696  -8.870 -38.048  1.00  0.00           C
ATOM   1518  NH1 ARG A 167     -59.716  -7.800 -37.284  1.00  0.00           N
ATOM   1519  NH2 ARG A 167     -58.678  -9.712 -38.007  1.00  0.00           N
ATOM   1520  H   ARG A 167     -60.480  -8.384 -43.851  1.00  0.00           H
ATOM   1521  HA  ARG A 167     -62.932  -9.235 -42.745  1.00  0.00           H
ATOM   1522 1HB  ARG A 167     -60.895  -8.941 -41.591  1.00  0.00           H
ATOM   1523 2HB  ARG A 167     -61.268  -7.204 -41.512  1.00  0.00           H
ATOM   1524 1HG  ARG A 167     -63.408  -7.738 -40.390  1.00  0.00           H
ATOM   1525 2HG  ARG A 167     -62.975  -9.465 -40.424  1.00  0.00           H
ATOM   1526 1HD  ARG A 167     -61.584  -7.261 -38.938  1.00  0.00           H
ATOM   1527 2HD  ARG A 167     -62.578  -8.574 -38.261  1.00  0.00           H
ATOM   1528  HE  ARG A 167     -60.437  -9.971 -39.395  1.00  0.00           H
ATOM   1529 1HH1 ARG A 167     -60.491  -7.155 -37.339  1.00  0.00           H
ATOM   1530 2HH1 ARG A 167     -58.953  -7.626 -36.645  1.00  0.00           H
ATOM   1531 1HH2 ARG A 167     -58.672 -10.520 -38.616  1.00  0.00           H
ATOM   1532 2HH2 ARG A 167     -57.914  -9.544 -37.373  1.00  0.00           H
ATOM   1533  N   GLU A 168     -62.763  -5.978 -43.573  1.00  0.00           N
ATOM   1534  CA  GLU A 168     -63.561  -4.795 -43.892  1.00  0.00           C
ATOM   1535  C   GLU A 168     -64.387  -4.991 -45.163  1.00  0.00           C
ATOM   1536  O   GLU A 168     -65.472  -4.428 -45.324  1.00  0.00           O
ATOM   1537  CB  GLU A 168     -62.656  -3.571 -44.041  1.00  0.00           C
ATOM   1538  CG  GLU A 168     -62.012  -3.104 -42.743  1.00  0.00           C
ATOM   1539  CD  GLU A 168     -61.059  -1.967 -42.983  1.00  0.00           C
ATOM   1540  OE1 GLU A 168     -60.879  -1.598 -44.120  1.00  0.00           O
ATOM   1541  OE2 GLU A 168     -60.595  -1.394 -42.026  1.00  0.00           O
ATOM   1542  H   GLU A 168     -61.759  -5.939 -43.681  1.00  0.00           H
ATOM   1543  HA  GLU A 168     -64.223  -4.560 -43.058  1.00  0.00           H
ATOM   1544 1HB  GLU A 168     -61.877  -3.835 -44.756  1.00  0.00           H
ATOM   1545 2HB  GLU A 168     -63.269  -2.768 -44.451  1.00  0.00           H
ATOM   1546 1HG  GLU A 168     -62.736  -2.813 -41.981  1.00  0.00           H
ATOM   1547 2HG  GLU A 168     -61.458  -3.977 -42.403  1.00  0.00           H
ATOM   1548  N   GLN A 169     -63.877  -5.797 -46.089  1.00  0.00           N
ATOM   1549  CA  GLN A 169     -64.648  -6.178 -47.274  1.00  0.00           C
ATOM   1550  C   GLN A 169     -65.747  -7.171 -46.879  1.00  0.00           C
ATOM   1551  O   GLN A 169     -66.761  -7.329 -47.562  1.00  0.00           O
ATOM   1552  CB  GLN A 169     -63.742  -6.793 -48.342  1.00  0.00           C
ATOM   1553  CG  GLN A 169     -62.671  -5.853 -48.866  1.00  0.00           C
ATOM   1554  CD  GLN A 169     -63.256  -4.595 -49.482  1.00  0.00           C
ATOM   1555  NE2 GLN A 169     -62.698  -3.447 -49.123  1.00  0.00           N
ATOM   1556  OE1 GLN A 169     -64.199  -4.658 -50.277  1.00  0.00           O
ATOM   1557  H   GLN A 169     -62.941  -6.156 -45.977  1.00  0.00           H
ATOM   1558  HA  GLN A 169     -65.048  -5.283 -47.752  1.00  0.00           H
ATOM   1559 1HB  GLN A 169     -63.275  -7.670 -47.891  1.00  0.00           H
ATOM   1560 2HB  GLN A 169     -64.389  -7.108 -49.162  1.00  0.00           H
ATOM   1561 1HG  GLN A 169     -61.801  -5.564 -48.278  1.00  0.00           H
ATOM   1562 2HG  GLN A 169     -62.360  -6.518 -49.672  1.00  0.00           H
ATOM   1563 1HE2 GLN A 169     -63.040  -2.584 -49.496  1.00  0.00           H
ATOM   1564 2HE2 GLN A 169     -61.933  -3.442 -48.478  1.00  0.00           H
ATOM   1565  N   LYS A 170     -65.541  -7.854 -45.751  1.00  0.00           N
ATOM   1566  CA  LYS A 170     -66.528  -8.781 -45.207  1.00  0.00           C
ATOM   1567  C   LYS A 170     -66.680  -9.893 -46.246  1.00  0.00           C
ATOM   1568  O   LYS A 170     -67.774 -10.387 -46.528  1.00  0.00           O
ATOM   1569  CB  LYS A 170     -67.865  -8.092 -44.926  1.00  0.00           C
ATOM   1570  CG  LYS A 170     -67.777  -6.914 -43.965  1.00  0.00           C
ATOM   1571  CD  LYS A 170     -69.153  -6.337 -43.670  1.00  0.00           C
ATOM   1572  CE  LYS A 170     -69.058  -5.114 -42.768  1.00  0.00           C
ATOM   1573  NZ  LYS A 170     -70.399  -4.557 -42.442  1.00  0.00           N
ATOM   1574  H   LYS A 170     -64.668  -7.723 -45.262  1.00  0.00           H
ATOM   1575  HA  LYS A 170     -66.219  -9.110 -44.215  1.00  0.00           H
ATOM   1576 1HB  LYS A 170     -68.254  -7.748 -45.886  1.00  0.00           H
ATOM   1577 2HB  LYS A 170     -68.535  -8.847 -44.514  1.00  0.00           H
ATOM   1578 1HG  LYS A 170     -67.320  -7.257 -43.038  1.00  0.00           H
ATOM   1579 2HG  LYS A 170     -67.148  -6.146 -44.416  1.00  0.00           H
ATOM   1580 1HD  LYS A 170     -69.622  -6.056 -44.614  1.00  0.00           H
ATOM   1581 2HD  LYS A 170     -69.754  -7.102 -43.181  1.00  0.00           H
ATOM   1582 1HE  LYS A 170     -68.554  -5.407 -41.848  1.00  0.00           H
ATOM   1583 2HE  LYS A 170     -68.465  -4.356 -43.281  1.00  0.00           H
ATOM   1584 1HZ  LYS A 170     -70.293  -3.751 -41.843  1.00  0.00           H
ATOM   1585 2HZ  LYS A 170     -70.868  -4.285 -43.295  1.00  0.00           H
ATOM   1586 3HZ  LYS A 170     -70.948  -5.259 -41.967  1.00  0.00           H
ATOM   1587  N   SER A 171     -65.548 -10.291 -46.820  1.00  0.00           N
ATOM   1588  CA  SER A 171     -65.506 -11.331 -47.837  1.00  0.00           C
ATOM   1589  C   SER A 171     -64.091 -11.884 -47.992  1.00  0.00           C
ATOM   1590  O   SER A 171     -63.131 -11.137 -48.201  1.00  0.00           O
ATOM   1591  CB  SER A 171     -66.013 -10.785 -49.160  1.00  0.00           C
ATOM   1592  OG  SER A 171     -65.836 -11.702 -50.207  1.00  0.00           O
ATOM   1593  H   SER A 171     -64.688  -9.848 -46.535  1.00  0.00           H
ATOM   1594  HA  SER A 171     -66.307 -12.065 -47.739  1.00  0.00           H
ATOM   1595 1HB  SER A 171     -67.075 -10.562 -49.060  1.00  0.00           H
ATOM   1596 2HB  SER A 171     -65.471  -9.872 -49.393  1.00  0.00           H
ATOM   1597  HG  SER A 171     -64.961 -12.088 -50.148  1.00  0.00           H
ATOM   1598  N   PRO A 172     -63.930 -13.199 -47.897  1.00  0.00           N
ATOM   1599  CA  PRO A 172     -62.623 -13.769 -48.194  1.00  0.00           C
ATOM   1600  C   PRO A 172     -62.373 -13.568 -49.684  1.00  0.00           C
ATOM   1601  O   PRO A 172     -63.266 -13.200 -50.451  1.00  0.00           O
ATOM   1602  CB  PRO A 172     -62.730 -15.245 -47.800  1.00  0.00           C
ATOM   1603  CG  PRO A 172     -64.179 -15.565 -47.944  1.00  0.00           C
ATOM   1604  CD  PRO A 172     -64.906 -14.302 -47.566  1.00  0.00           C
ATOM   1605  HA  PRO A 172     -61.903 -13.627 -47.375  1.00  0.00           H
ATOM   1606 1HB  PRO A 172     -62.114 -15.883 -48.451  1.00  0.00           H
ATOM   1607 2HB  PRO A 172     -62.388 -15.413 -46.768  1.00  0.00           H
ATOM   1608 1HG  PRO A 172     -64.418 -15.866 -48.976  1.00  0.00           H
ATOM   1609 2HG  PRO A 172     -64.469 -16.400 -47.291  1.00  0.00           H
ATOM   1610 1HD  PRO A 172     -65.842 -14.175 -48.131  1.00  0.00           H
ATOM   1611 2HD  PRO A 172     -65.169 -14.279 -46.497  1.00  0.00           H
ATOM   1612  N   SER A 173     -61.102 -13.702 -50.112  1.00  0.00           N
ATOM   1613  CA  SER A 173     -60.795 -13.609 -51.538  1.00  0.00           C
ATOM   1614  C   SER A 173     -59.578 -14.459 -51.906  1.00  0.00           C
ATOM   1615  O   SER A 173     -58.811 -14.871 -51.041  1.00  0.00           O
ATOM   1616  CB  SER A 173     -60.565 -12.162 -51.924  1.00  0.00           C
ATOM   1617  OG  SER A 173     -59.413 -11.634 -51.326  1.00  0.00           O
ATOM   1618  H   SER A 173     -60.351 -13.867 -49.456  1.00  0.00           H
ATOM   1619  HA  SER A 173     -61.632 -13.890 -52.178  1.00  0.00           H
ATOM   1620 1HB  SER A 173     -60.460 -12.103 -53.006  1.00  0.00           H
ATOM   1621 2HB  SER A 173     -61.428 -11.575 -51.610  1.00  0.00           H
ATOM   1622  HG  SER A 173     -59.303 -10.718 -51.594  1.00  0.00           H
ATOM   1623  N   ALA A 174     -59.447 -14.751 -53.188  1.00  0.00           N
ATOM   1624  CA  ALA A 174     -58.304 -15.534 -53.697  1.00  0.00           C
ATOM   1625  C   ALA A 174     -57.792 -14.954 -55.013  1.00  0.00           C
ATOM   1626  O   ALA A 174     -58.570 -14.515 -55.860  1.00  0.00           O
ATOM   1627  CB  ALA A 174     -58.719 -16.980 -53.920  1.00  0.00           C
ATOM   1628  H   ALA A 174     -60.149 -14.430 -53.837  1.00  0.00           H
ATOM   1629  HA  ALA A 174     -57.507 -15.509 -52.955  1.00  0.00           H
ATOM   1630 1HB  ALA A 174     -57.866 -17.546 -54.296  1.00  0.00           H
ATOM   1631 2HB  ALA A 174     -59.055 -17.413 -52.978  1.00  0.00           H
ATOM   1632 3HB  ALA A 174     -59.529 -17.016 -54.648  1.00  0.00           H
ATOM   1633  N   SER A 175     -56.476 -15.010 -55.192  1.00  0.00           N
ATOM   1634  CA  SER A 175     -55.804 -14.586 -56.410  1.00  0.00           C
ATOM   1635  C   SER A 175     -54.809 -15.668 -56.781  1.00  0.00           C
ATOM   1636  O   SER A 175     -53.886 -15.919 -56.031  1.00  0.00           O
ATOM   1637  CB  SER A 175     -55.116 -13.247 -56.220  1.00  0.00           C
ATOM   1638  OG  SER A 175     -54.433 -12.838 -57.373  1.00  0.00           O
ATOM   1639  H   SER A 175     -55.926 -15.370 -54.426  1.00  0.00           H
ATOM   1640  HA  SER A 175     -56.493 -14.299 -57.208  1.00  0.00           H
ATOM   1641 1HB  SER A 175     -55.869 -12.500 -55.971  1.00  0.00           H
ATOM   1642 2HB  SER A 175     -54.406 -13.333 -55.398  1.00  0.00           H
ATOM   1643  HG  SER A 175     -54.012 -11.989 -57.212  1.00  0.00           H
ATOM   1644  N   VAL A 176     -54.979 -16.244 -57.961  1.00  0.00           N
ATOM   1645  CA  VAL A 176     -54.146 -17.345 -58.435  1.00  0.00           C
ATOM   1646  C   VAL A 176     -53.482 -16.955 -59.743  1.00  0.00           C
ATOM   1647  O   VAL A 176     -54.132 -16.429 -60.645  1.00  0.00           O
ATOM   1648  CB  VAL A 176     -54.959 -18.637 -58.640  1.00  0.00           C
ATOM   1649  CG1 VAL A 176     -54.058 -19.759 -59.132  1.00  0.00           C
ATOM   1650  CG2 VAL A 176     -55.654 -19.039 -57.350  1.00  0.00           C
ATOM   1651  H   VAL A 176     -55.721 -15.899 -58.549  1.00  0.00           H
ATOM   1652  HA  VAL A 176     -53.345 -17.570 -57.730  1.00  0.00           H
ATOM   1653  HB  VAL A 176     -55.741 -18.451 -59.377  1.00  0.00           H
ATOM   1654 1HG1 VAL A 176     -54.648 -20.666 -59.271  1.00  0.00           H
ATOM   1655 2HG1 VAL A 176     -53.604 -19.473 -60.081  1.00  0.00           H
ATOM   1656 3HG1 VAL A 176     -53.277 -19.946 -58.396  1.00  0.00           H
ATOM   1657 1HG2 VAL A 176     -56.224 -19.955 -57.513  1.00  0.00           H
ATOM   1658 2HG2 VAL A 176     -54.907 -19.208 -56.572  1.00  0.00           H
ATOM   1659 3HG2 VAL A 176     -56.329 -18.243 -57.036  1.00  0.00           H
ATOM   1660  N   THR A 177     -52.186 -17.188 -59.832  1.00  0.00           N
ATOM   1661  CA  THR A 177     -51.403 -16.970 -61.048  1.00  0.00           C
ATOM   1662  C   THR A 177     -50.895 -18.301 -61.537  1.00  0.00           C
ATOM   1663  O   THR A 177     -50.228 -19.012 -60.788  1.00  0.00           O
ATOM   1664  CB  THR A 177     -50.213 -16.019 -60.823  1.00  0.00           C
ATOM   1665  CG2 THR A 177     -49.424 -15.838 -62.111  1.00  0.00           C
ATOM   1666  OG1 THR A 177     -50.695 -14.744 -60.377  1.00  0.00           O
ATOM   1667  H   THR A 177     -51.723 -17.538 -59.006  1.00  0.00           H
ATOM   1668  HA  THR A 177     -52.030 -16.508 -61.813  1.00  0.00           H
ATOM   1669  HB  THR A 177     -49.563 -16.440 -60.056  1.00  0.00           H
ATOM   1670  HG1 THR A 177     -49.949 -14.154 -60.235  1.00  0.00           H
ATOM   1671 1HG2 THR A 177     -48.587 -15.163 -61.931  1.00  0.00           H
ATOM   1672 2HG2 THR A 177     -49.048 -16.805 -62.445  1.00  0.00           H
ATOM   1673 3HG2 THR A 177     -50.073 -15.415 -62.877  1.00  0.00           H
ATOM   1674  N   VAL A 178     -51.194 -18.623 -62.789  1.00  0.00           N
ATOM   1675  CA  VAL A 178     -50.822 -19.902 -63.376  1.00  0.00           C
ATOM   1676  C   VAL A 178     -50.025 -19.651 -64.650  1.00  0.00           C
ATOM   1677  O   VAL A 178     -50.390 -18.798 -65.449  1.00  0.00           O
ATOM   1678  CB  VAL A 178     -52.051 -20.773 -63.696  1.00  0.00           C
ATOM   1679  CG1 VAL A 178     -51.625 -22.073 -64.362  1.00  0.00           C
ATOM   1680  CG2 VAL A 178     -52.844 -21.061 -62.429  1.00  0.00           C
ATOM   1681  H   VAL A 178     -51.697 -17.953 -63.352  1.00  0.00           H
ATOM   1682  HA  VAL A 178     -50.179 -20.475 -62.705  1.00  0.00           H
ATOM   1683  HB  VAL A 178     -52.712 -20.220 -64.364  1.00  0.00           H
ATOM   1684 1HG1 VAL A 178     -52.507 -22.674 -64.582  1.00  0.00           H
ATOM   1685 2HG1 VAL A 178     -51.099 -21.849 -65.291  1.00  0.00           H
ATOM   1686 3HG1 VAL A 178     -50.967 -22.625 -63.695  1.00  0.00           H
ATOM   1687 1HG2 VAL A 178     -53.709 -21.676 -62.674  1.00  0.00           H
ATOM   1688 2HG2 VAL A 178     -52.212 -21.590 -61.718  1.00  0.00           H
ATOM   1689 3HG2 VAL A 178     -53.180 -20.122 -61.988  1.00  0.00           H
ATOM   1690  N   THR A 179     -48.927 -20.378 -64.813  1.00  0.00           N
ATOM   1691  CA  THR A 179     -48.114 -20.312 -66.003  1.00  0.00           C
ATOM   1692  C   THR A 179     -48.603 -21.406 -66.951  1.00  0.00           C
ATOM   1693  O   THR A 179     -48.660 -22.573 -66.568  1.00  0.00           O
ATOM   1694  CB  THR A 179     -46.617 -20.495 -65.699  1.00  0.00           C
ATOM   1695  CG2 THR A 179     -45.797 -20.396 -66.976  1.00  0.00           C
ATOM   1696  OG1 THR A 179     -46.186 -19.486 -64.778  1.00  0.00           O
ATOM   1697  H   THR A 179     -48.658 -21.004 -64.067  1.00  0.00           H
ATOM   1698  HA  THR A 179     -48.251 -19.345 -66.489  1.00  0.00           H
ATOM   1699  HB  THR A 179     -46.465 -21.475 -65.246  1.00  0.00           H
ATOM   1700  HG1 THR A 179     -45.961 -18.688 -65.262  1.00  0.00           H
ATOM   1701 1HG2 THR A 179     -44.741 -20.530 -66.741  1.00  0.00           H
ATOM   1702 2HG2 THR A 179     -46.115 -21.170 -67.674  1.00  0.00           H
ATOM   1703 3HG2 THR A 179     -45.947 -19.417 -67.429  1.00  0.00           H
ATOM   1704  N   LEU A 180     -48.983 -21.017 -68.157  1.00  0.00           N
ATOM   1705  CA  LEU A 180     -49.536 -21.940 -69.144  1.00  0.00           C
ATOM   1706  C   LEU A 180     -48.467 -22.482 -70.056  1.00  0.00           C
ATOM   1707  O   LEU A 180     -47.689 -21.728 -70.668  1.00  0.00           O
ATOM   1708  CB  LEU A 180     -50.628 -21.250 -69.970  1.00  0.00           C
ATOM   1709  CG  LEU A 180     -51.177 -22.073 -71.143  1.00  0.00           C
ATOM   1710  CD1 LEU A 180     -51.888 -23.315 -70.620  1.00  0.00           C
ATOM   1711  CD2 LEU A 180     -52.128 -21.216 -71.967  1.00  0.00           C
ATOM   1712  H   LEU A 180     -48.884 -20.040 -68.399  1.00  0.00           H
ATOM   1713  HA  LEU A 180     -49.990 -22.789 -68.636  1.00  0.00           H
ATOM   1714 1HB  LEU A 180     -51.390 -21.139 -69.202  1.00  0.00           H
ATOM   1715 2HB  LEU A 180     -50.312 -20.265 -70.314  1.00  0.00           H
ATOM   1716  HG  LEU A 180     -50.332 -22.338 -71.778  1.00  0.00           H
ATOM   1717 1HD1 LEU A 180     -52.274 -23.894 -71.460  1.00  0.00           H
ATOM   1718 2HD1 LEU A 180     -51.183 -23.925 -70.055  1.00  0.00           H
ATOM   1719 3HD1 LEU A 180     -52.713 -23.019 -69.974  1.00  0.00           H
ATOM   1720 1HD2 LEU A 180     -52.517 -21.801 -72.799  1.00  0.00           H
ATOM   1721 2HD2 LEU A 180     -52.953 -20.882 -71.337  1.00  0.00           H
ATOM   1722 3HD2 LEU A 180     -51.592 -20.348 -72.353  1.00  0.00           H
ATOM   1723  N   GLU A 181     -48.443 -23.804 -70.147  1.00  0.00           N
ATOM   1724  CA  GLU A 181     -47.553 -24.499 -71.060  1.00  0.00           C
ATOM   1725  C   GLU A 181     -47.823 -24.051 -72.497  1.00  0.00           C
ATOM   1726  O   GLU A 181     -48.973 -24.075 -72.938  1.00  0.00           O
ATOM   1727  CB  GLU A 181     -47.722 -26.014 -70.929  1.00  0.00           C
ATOM   1728  CG  GLU A 181     -46.774 -26.829 -71.796  1.00  0.00           C
ATOM   1729  CD  GLU A 181     -46.922 -28.302 -71.533  1.00  0.00           C
ATOM   1730  OE1 GLU A 181     -47.669 -28.658 -70.653  1.00  0.00           O
ATOM   1731  OE2 GLU A 181     -46.376 -29.078 -72.283  1.00  0.00           O
ATOM   1732  H   GLU A 181     -49.066 -24.342 -69.564  1.00  0.00           H
ATOM   1733  HA  GLU A 181     -46.516 -24.285 -70.798  1.00  0.00           H
ATOM   1734 1HB  GLU A 181     -47.555 -26.264 -69.879  1.00  0.00           H
ATOM   1735 2HB  GLU A 181     -48.751 -26.245 -71.199  1.00  0.00           H
ATOM   1736 1HG  GLU A 181     -46.890 -26.639 -72.864  1.00  0.00           H
ATOM   1737 2HG  GLU A 181     -45.786 -26.500 -71.477  1.00  0.00           H
ATOM   1738  N   PRO A 182     -46.785 -23.669 -73.233  1.00  0.00           N
ATOM   1739  CA  PRO A 182     -46.985 -23.173 -74.599  1.00  0.00           C
ATOM   1740  C   PRO A 182     -47.767 -24.163 -75.496  1.00  0.00           C
ATOM   1741  O   PRO A 182     -48.511 -23.707 -76.361  1.00  0.00           O
ATOM   1742  CB  PRO A 182     -45.559 -22.946 -75.112  1.00  0.00           C
ATOM   1743  CG  PRO A 182     -44.767 -22.652 -73.883  1.00  0.00           C
ATOM   1744  CD  PRO A 182     -45.358 -23.526 -72.809  1.00  0.00           C
ATOM   1745  HA  PRO A 182     -47.571 -22.243 -74.633  1.00  0.00           H
ATOM   1746 1HB  PRO A 182     -45.172 -23.834 -75.632  1.00  0.00           H
ATOM   1747 2HB  PRO A 182     -45.514 -22.109 -75.825  1.00  0.00           H
ATOM   1748 1HG  PRO A 182     -43.701 -22.876 -74.033  1.00  0.00           H
ATOM   1749 2HG  PRO A 182     -44.838 -21.587 -73.610  1.00  0.00           H
ATOM   1750 1HD  PRO A 182     -44.861 -24.505 -72.749  1.00  0.00           H
ATOM   1751 2HD  PRO A 182     -45.282 -23.065 -71.811  1.00  0.00           H
ATOM   1752  N   GLY A 183     -47.614 -25.468 -75.269  1.00  0.00           N
ATOM   1753  CA  GLY A 183     -48.274 -26.506 -76.066  1.00  0.00           C
ATOM   1754  C   GLY A 183     -49.601 -26.992 -75.483  1.00  0.00           C
ATOM   1755  O   GLY A 183     -50.097 -28.063 -75.875  1.00  0.00           O
ATOM   1756  H   GLY A 183     -47.010 -25.742 -74.506  1.00  0.00           H
ATOM   1757 1HA  GLY A 183     -48.478 -26.115 -77.064  1.00  0.00           H
ATOM   1758 2HA  GLY A 183     -47.614 -27.369 -76.144  1.00  0.00           H
ATOM   1759  N   ARG A 184     -50.159 -26.240 -74.536  1.00  0.00           N
ATOM   1760  CA  ARG A 184     -51.414 -26.619 -73.890  1.00  0.00           C
ATOM   1761  C   ARG A 184     -52.327 -25.395 -73.804  1.00  0.00           C
ATOM   1762  O   ARG A 184     -51.970 -24.298 -74.249  1.00  0.00           O
ATOM   1763  CB  ARG A 184     -51.201 -27.271 -72.532  1.00  0.00           C
ATOM   1764  CG  ARG A 184     -50.400 -28.562 -72.561  1.00  0.00           C
ATOM   1765  CD  ARG A 184     -51.112 -29.709 -73.182  1.00  0.00           C
ATOM   1766  NE  ARG A 184     -50.397 -30.974 -73.107  1.00  0.00           N
ATOM   1767  CZ  ARG A 184     -49.506 -31.403 -74.021  1.00  0.00           C
ATOM   1768  NH1 ARG A 184     -49.246 -30.695 -75.098  1.00  0.00           N
ATOM   1769  NH2 ARG A 184     -48.916 -32.569 -73.819  1.00  0.00           N
ATOM   1770  H   ARG A 184     -49.699 -25.387 -74.255  1.00  0.00           H
ATOM   1771  HA  ARG A 184     -51.904 -27.402 -74.468  1.00  0.00           H
ATOM   1772 1HB  ARG A 184     -50.686 -26.542 -71.906  1.00  0.00           H
ATOM   1773 2HB  ARG A 184     -52.189 -27.470 -72.119  1.00  0.00           H
ATOM   1774 1HG  ARG A 184     -49.484 -28.392 -73.125  1.00  0.00           H
ATOM   1775 2HG  ARG A 184     -50.150 -28.838 -71.536  1.00  0.00           H
ATOM   1776 1HD  ARG A 184     -52.070 -29.847 -72.679  1.00  0.00           H
ATOM   1777 2HD  ARG A 184     -51.282 -29.492 -74.235  1.00  0.00           H
ATOM   1778  HE  ARG A 184     -50.441 -31.700 -72.403  1.00  0.00           H
ATOM   1779 1HH1 ARG A 184     -49.717 -29.815 -75.246  1.00  0.00           H
ATOM   1780 2HH1 ARG A 184     -48.574 -31.034 -75.772  1.00  0.00           H
ATOM   1781 1HH2 ARG A 184     -49.142 -33.110 -72.996  1.00  0.00           H
ATOM   1782 2HH2 ARG A 184     -48.247 -32.916 -74.489  1.00  0.00           H
ATOM   1783  N   ALA A 185     -53.508 -25.585 -73.240  1.00  0.00           N
ATOM   1784  CA  ALA A 185     -54.466 -24.508 -73.059  1.00  0.00           C
ATOM   1785  C   ALA A 185     -55.206 -24.752 -71.753  1.00  0.00           C
ATOM   1786  O   ALA A 185     -55.520 -25.893 -71.409  1.00  0.00           O
ATOM   1787  CB  ALA A 185     -55.436 -24.456 -74.245  1.00  0.00           C
ATOM   1788  H   ALA A 185     -53.747 -26.515 -72.927  1.00  0.00           H
ATOM   1789  HA  ALA A 185     -53.924 -23.563 -73.007  1.00  0.00           H
ATOM   1790 1HB  ALA A 185     -56.147 -23.644 -74.096  1.00  0.00           H
ATOM   1791 2HB  ALA A 185     -54.875 -24.283 -75.164  1.00  0.00           H
ATOM   1792 3HB  ALA A 185     -55.972 -25.399 -74.318  1.00  0.00           H
ATOM   1793  N   LEU A 186     -55.440 -23.679 -71.004  1.00  0.00           N
ATOM   1794  CA  LEU A 186     -56.152 -23.758 -69.737  1.00  0.00           C
ATOM   1795  C   LEU A 186     -57.440 -22.934 -69.722  1.00  0.00           C
ATOM   1796  O   LEU A 186     -57.767 -22.320 -68.719  1.00  0.00           O
ATOM   1797  CB  LEU A 186     -55.226 -23.306 -68.601  1.00  0.00           C
ATOM   1798  CG  LEU A 186     -55.585 -23.851 -67.212  1.00  0.00           C
ATOM   1799  CD1 LEU A 186     -54.341 -23.897 -66.333  1.00  0.00           C
ATOM   1800  CD2 LEU A 186     -56.655 -22.973 -66.581  1.00  0.00           C
ATOM   1801  H   LEU A 186     -55.113 -22.781 -71.329  1.00  0.00           H
ATOM   1802  HA  LEU A 186     -56.459 -24.786 -69.554  1.00  0.00           H
ATOM   1803 1HB  LEU A 186     -54.293 -23.748 -68.945  1.00  0.00           H
ATOM   1804 2HB  LEU A 186     -55.126 -22.221 -68.569  1.00  0.00           H
ATOM   1805  HG  LEU A 186     -56.008 -24.845 -67.353  1.00  0.00           H
ATOM   1806 1HD1 LEU A 186     -54.605 -24.286 -65.349  1.00  0.00           H
ATOM   1807 2HD1 LEU A 186     -53.595 -24.548 -66.792  1.00  0.00           H
ATOM   1808 3HD1 LEU A 186     -53.932 -22.894 -66.229  1.00  0.00           H
ATOM   1809 1HD2 LEU A 186     -56.911 -23.362 -65.595  1.00  0.00           H
ATOM   1810 2HD2 LEU A 186     -56.283 -21.953 -66.486  1.00  0.00           H
ATOM   1811 3HD2 LEU A 186     -57.547 -22.977 -67.212  1.00  0.00           H
ATOM   1812  N   ASP A 187     -58.192 -22.941 -70.815  1.00  0.00           N
ATOM   1813  CA  ASP A 187     -59.405 -22.118 -70.882  1.00  0.00           C
ATOM   1814  C   ASP A 187     -60.664 -22.806 -70.318  1.00  0.00           C
ATOM   1815  O   ASP A 187     -61.329 -22.227 -69.458  1.00  0.00           O
ATOM   1816  CB  ASP A 187     -59.660 -21.700 -72.334  1.00  0.00           C
ATOM   1817  CG  ASP A 187     -59.979 -22.856 -73.273  1.00  0.00           C
ATOM   1818  OD1 ASP A 187     -60.244 -23.930 -72.794  1.00  0.00           O
ATOM   1819  OD2 ASP A 187     -60.110 -22.617 -74.450  1.00  0.00           O
ATOM   1820  H   ASP A 187     -57.938 -23.509 -71.610  1.00  0.00           H
ATOM   1821  HA  ASP A 187     -59.309 -21.263 -70.217  1.00  0.00           H
ATOM   1822 1HB  ASP A 187     -60.422 -20.928 -72.435  1.00  0.00           H
ATOM   1823 2HB  ASP A 187     -58.683 -21.286 -72.588  1.00  0.00           H
ATOM   1824  N   GLU A 188     -61.798 -22.163 -70.442  1.00  0.00           N
ATOM   1825  CA  GLU A 188     -63.106 -22.750 -70.258  1.00  0.00           C
ATOM   1826  C   GLU A 188     -63.183 -23.643 -69.020  1.00  0.00           C
ATOM   1827  O   GLU A 188     -62.974 -23.226 -67.879  1.00  0.00           O
ATOM   1828  CB  GLU A 188     -63.498 -23.546 -71.503  1.00  0.00           C
ATOM   1829  CG  GLU A 188     -63.661 -22.706 -72.761  1.00  0.00           C
ATOM   1830  CD  GLU A 188     -64.029 -23.559 -73.944  1.00  0.00           C
ATOM   1831  OE1 GLU A 188     -64.189 -24.743 -73.772  1.00  0.00           O
ATOM   1832  OE2 GLU A 188     -64.262 -23.012 -74.997  1.00  0.00           O
ATOM   1833  H   GLU A 188     -61.725 -21.187 -70.686  1.00  0.00           H
ATOM   1834  HA  GLU A 188     -63.855 -21.960 -70.175  1.00  0.00           H
ATOM   1835 1HB  GLU A 188     -62.718 -24.292 -71.664  1.00  0.00           H
ATOM   1836 2HB  GLU A 188     -64.439 -24.048 -71.279  1.00  0.00           H
ATOM   1837 1HG  GLU A 188     -64.390 -21.900 -72.655  1.00  0.00           H
ATOM   1838 2HG  GLU A 188     -62.671 -22.280 -72.917  1.00  0.00           H
ATOM   1839  N   GLY A 189     -63.493 -24.912 -69.282  1.00  0.00           N
ATOM   1840  CA  GLY A 189     -63.692 -25.836 -68.140  1.00  0.00           C
ATOM   1841  C   GLY A 189     -62.478 -25.879 -67.236  1.00  0.00           C
ATOM   1842  O   GLY A 189     -62.598 -26.102 -66.029  1.00  0.00           O
ATOM   1843  H   GLY A 189     -63.596 -25.265 -70.223  1.00  0.00           H
ATOM   1844 1HA  GLY A 189     -64.550 -25.504 -67.557  1.00  0.00           H
ATOM   1845 2HA  GLY A 189     -63.879 -26.839 -68.523  1.00  0.00           H
ATOM   1846  N   GLN A 190     -61.285 -25.670 -67.771  1.00  0.00           N
ATOM   1847  CA  GLN A 190     -60.055 -25.669 -66.941  1.00  0.00           C
ATOM   1848  C   GLN A 190     -60.025 -24.500 -65.994  1.00  0.00           C
ATOM   1849  O   GLN A 190     -59.537 -24.593 -64.863  1.00  0.00           O
ATOM   1850  CB  GLN A 190     -58.802 -25.629 -67.821  1.00  0.00           C
ATOM   1851  CG  GLN A 190     -58.600 -26.870 -68.673  1.00  0.00           C
ATOM   1852  CD  GLN A 190     -58.485 -28.132 -67.841  1.00  0.00           C
ATOM   1853  NE2 GLN A 190     -59.162 -29.190 -68.274  1.00  0.00           N
ATOM   1854  OE1 GLN A 190     -57.789 -28.159 -66.822  1.00  0.00           O
ATOM   1855  H   GLN A 190     -61.209 -25.508 -68.766  1.00  0.00           H
ATOM   1856  HA  GLN A 190     -59.977 -26.614 -66.404  1.00  0.00           H
ATOM   1857 1HB  GLN A 190     -58.894 -24.752 -68.461  1.00  0.00           H
ATOM   1858 2HB  GLN A 190     -57.953 -25.501 -67.150  1.00  0.00           H
ATOM   1859 1HG  GLN A 190     -59.219 -27.095 -69.542  1.00  0.00           H
ATOM   1860 2HG  GLN A 190     -57.601 -26.584 -69.007  1.00  0.00           H
ATOM   1861 1HE2 GLN A 190     -59.125 -30.050 -67.766  1.00  0.00           H
ATOM   1862 2HE2 GLN A 190     -59.712 -29.125 -69.108  1.00  0.00           H
ATOM   1863  N   ILE A 191     -60.551 -23.368 -66.432  1.00  0.00           N
ATOM   1864  CA  ILE A 191     -60.696 -22.230 -65.557  1.00  0.00           C
ATOM   1865  C   ILE A 191     -61.704 -22.476 -64.439  1.00  0.00           C
ATOM   1866  O   ILE A 191     -61.442 -22.177 -63.270  1.00  0.00           O
ATOM   1867  CB  ILE A 191     -61.120 -20.981 -66.350  1.00  0.00           C
ATOM   1868  CG1 ILE A 191     -59.973 -20.505 -67.247  1.00  0.00           C
ATOM   1869  CG2 ILE A 191     -61.554 -19.873 -65.403  1.00  0.00           C
ATOM   1870  CD1 ILE A 191     -60.373 -19.422 -68.223  1.00  0.00           C
ATOM   1871  H   ILE A 191     -60.858 -23.292 -67.391  1.00  0.00           H
ATOM   1872  HA  ILE A 191     -59.732 -21.939 -65.143  1.00  0.00           H
ATOM   1873  HB  ILE A 191     -61.946 -21.241 -67.007  1.00  0.00           H
ATOM   1874 1HG1 ILE A 191     -59.183 -20.132 -66.595  1.00  0.00           H
ATOM   1875 2HG1 ILE A 191     -59.611 -21.373 -67.797  1.00  0.00           H
ATOM   1876 1HG2 ILE A 191     -61.848 -18.996 -65.979  1.00  0.00           H
ATOM   1877 2HG2 ILE A 191     -62.398 -20.215 -64.805  1.00  0.00           H
ATOM   1878 3HG2 ILE A 191     -60.726 -19.611 -64.743  1.00  0.00           H
ATOM   1879 1HD1 ILE A 191     -59.510 -19.137 -68.824  1.00  0.00           H
ATOM   1880 2HD1 ILE A 191     -61.162 -19.793 -68.877  1.00  0.00           H
ATOM   1881 3HD1 ILE A 191     -60.735 -18.553 -67.677  1.00  0.00           H
ATOM   1882  N   SER A 192     -62.877 -23.023 -64.760  1.00  0.00           N
ATOM   1883  CA  SER A 192     -63.902 -23.318 -63.735  1.00  0.00           C
ATOM   1884  C   SER A 192     -63.399 -24.397 -62.790  1.00  0.00           C
ATOM   1885  O   SER A 192     -63.818 -24.478 -61.632  1.00  0.00           O
ATOM   1886  CB  SER A 192     -65.202 -23.747 -64.384  1.00  0.00           C
ATOM   1887  OG  SER A 192     -65.085 -24.985 -65.027  1.00  0.00           O
ATOM   1888  H   SER A 192     -63.070 -23.240 -65.727  1.00  0.00           H
ATOM   1889  HA  SER A 192     -64.332 -22.420 -63.284  1.00  0.00           H
ATOM   1890 1HB  SER A 192     -65.969 -23.820 -63.610  1.00  0.00           H
ATOM   1891 2HB  SER A 192     -65.495 -22.993 -65.113  1.00  0.00           H
ATOM   1892  HG  SER A 192     -65.928 -25.221 -65.424  1.00  0.00           H
ATOM   1893  N   ALA A 193     -62.563 -25.278 -63.250  1.00  0.00           N
ATOM   1894  CA  ALA A 193     -61.941 -26.363 -62.463  1.00  0.00           C
ATOM   1895  C   ALA A 193     -61.040 -25.786 -61.386  1.00  0.00           C
ATOM   1896  O   ALA A 193     -61.158 -26.140 -60.224  1.00  0.00           O
ATOM   1897  CB  ALA A 193     -61.119 -27.287 -63.360  1.00  0.00           C
ATOM   1898  H   ALA A 193     -62.338 -25.191 -64.229  1.00  0.00           H
ATOM   1899  HA  ALA A 193     -62.729 -26.952 -61.995  1.00  0.00           H
ATOM   1900 1HB  ALA A 193     -60.672 -28.076 -62.757  1.00  0.00           H
ATOM   1901 2HB  ALA A 193     -61.766 -27.732 -64.117  1.00  0.00           H
ATOM   1902 3HB  ALA A 193     -60.330 -26.713 -63.848  1.00  0.00           H
ATOM   1903  N   VAL A 194     -60.135 -24.894 -61.779  1.00  0.00           N
ATOM   1904  CA  VAL A 194     -59.223 -24.277 -60.835  1.00  0.00           C
ATOM   1905  C   VAL A 194     -60.008 -23.421 -59.849  1.00  0.00           C
ATOM   1906  O   VAL A 194     -59.734 -23.439 -58.656  1.00  0.00           O
ATOM   1907  CB  VAL A 194     -58.163 -23.413 -61.542  1.00  0.00           C
ATOM   1908  CG1 VAL A 194     -57.364 -22.611 -60.526  1.00  0.00           C
ATOM   1909  CG2 VAL A 194     -57.238 -24.282 -62.381  1.00  0.00           C
ATOM   1910  H   VAL A 194     -60.078 -24.641 -62.754  1.00  0.00           H
ATOM   1911  HA  VAL A 194     -58.738 -25.025 -60.205  1.00  0.00           H
ATOM   1912  HB  VAL A 194     -58.665 -22.730 -62.231  1.00  0.00           H
ATOM   1913 1HG1 VAL A 194     -56.621 -22.005 -61.044  1.00  0.00           H
ATOM   1914 2HG1 VAL A 194     -58.036 -21.961 -59.967  1.00  0.00           H
ATOM   1915 3HG1 VAL A 194     -56.862 -23.293 -59.839  1.00  0.00           H
ATOM   1916 1HG2 VAL A 194     -56.497 -23.654 -62.874  1.00  0.00           H
ATOM   1917 2HG2 VAL A 194     -56.735 -25.002 -61.735  1.00  0.00           H
ATOM   1918 3HG2 VAL A 194     -57.821 -24.815 -63.132  1.00  0.00           H
ATOM   1919  N   VAL A 195     -61.000 -22.674 -60.343  1.00  0.00           N
ATOM   1920  CA  VAL A 195     -61.805 -21.833 -59.473  1.00  0.00           C
ATOM   1921  C   VAL A 195     -62.588 -22.657 -58.458  1.00  0.00           C
ATOM   1922  O   VAL A 195     -62.647 -22.299 -57.299  1.00  0.00           O
ATOM   1923  CB  VAL A 195     -62.788 -20.971 -60.286  1.00  0.00           C
ATOM   1924  CG1 VAL A 195     -63.808 -20.316 -59.366  1.00  0.00           C
ATOM   1925  CG2 VAL A 195     -62.037 -19.915 -61.082  1.00  0.00           C
ATOM   1926  H   VAL A 195     -61.199 -22.689 -61.333  1.00  0.00           H
ATOM   1927  HA  VAL A 195     -61.180 -21.177 -58.870  1.00  0.00           H
ATOM   1928  HB  VAL A 195     -63.303 -21.605 -61.008  1.00  0.00           H
ATOM   1929 1HG1 VAL A 195     -64.494 -19.710 -59.958  1.00  0.00           H
ATOM   1930 2HG1 VAL A 195     -64.369 -21.087 -58.838  1.00  0.00           H
ATOM   1931 3HG1 VAL A 195     -63.292 -19.681 -58.644  1.00  0.00           H
ATOM   1932 1HG2 VAL A 195     -62.746 -19.313 -61.653  1.00  0.00           H
ATOM   1933 2HG2 VAL A 195     -61.482 -19.271 -60.401  1.00  0.00           H
ATOM   1934 3HG2 VAL A 195     -61.342 -20.402 -61.770  1.00  0.00           H
ATOM   1935  N   HIS A 196     -63.160 -23.766 -58.906  1.00  0.00           N
ATOM   1936  CA  HIS A 196     -63.927 -24.620 -58.009  1.00  0.00           C
ATOM   1937  C   HIS A 196     -63.045 -25.335 -57.004  1.00  0.00           C
ATOM   1938  O   HIS A 196     -63.469 -25.551 -55.882  1.00  0.00           O
ATOM   1939  CB  HIS A 196     -64.736 -25.647 -58.807  1.00  0.00           C
ATOM   1940  CG  HIS A 196     -65.873 -25.051 -59.577  1.00  0.00           C
ATOM   1941  CD2 HIS A 196     -66.440 -23.821 -59.522  1.00  0.00           C
ATOM   1942  ND1 HIS A 196     -66.566 -25.749 -60.543  1.00  0.00           N
ATOM   1943  CE1 HIS A 196     -67.508 -24.976 -61.050  1.00  0.00           C
ATOM   1944  NE2 HIS A 196     -67.453 -23.803 -60.449  1.00  0.00           N
ATOM   1945  H   HIS A 196     -63.069 -24.029 -59.877  1.00  0.00           H
ATOM   1946  HA  HIS A 196     -64.569 -24.005 -57.378  1.00  0.00           H
ATOM   1947 1HB  HIS A 196     -64.096 -26.146 -59.536  1.00  0.00           H
ATOM   1948 2HB  HIS A 196     -65.170 -26.389 -58.135  1.00  0.00           H
ATOM   1949  HD1 HIS A 196     -66.443 -26.714 -60.777  1.00  0.00           H
ATOM   1950  HD2 HIS A 196     -66.234 -22.938 -58.918  1.00  0.00           H
ATOM   1951  HE1 HIS A 196     -68.170 -25.347 -61.834  1.00  0.00           H
ATOM   1952  N   LEU A 197     -61.808 -25.657 -57.385  1.00  0.00           N
ATOM   1953  CA  LEU A 197     -60.855 -26.255 -56.450  1.00  0.00           C
ATOM   1954  C   LEU A 197     -60.528 -25.270 -55.331  1.00  0.00           C
ATOM   1955  O   LEU A 197     -60.508 -25.624 -54.158  1.00  0.00           O
ATOM   1956  CB  LEU A 197     -59.576 -26.679 -57.183  1.00  0.00           C
ATOM   1957  CG  LEU A 197     -59.716 -27.922 -58.074  1.00  0.00           C
ATOM   1958  CD1 LEU A 197     -58.475 -28.086 -58.939  1.00  0.00           C
ATOM   1959  CD2 LEU A 197     -59.933 -29.149 -57.202  1.00  0.00           C
ATOM   1960  H   LEU A 197     -61.521 -25.489 -58.337  1.00  0.00           H
ATOM   1961  HA  LEU A 197     -61.298 -27.136 -55.987  1.00  0.00           H
ATOM   1962 1HB  LEU A 197     -59.422 -25.794 -57.798  1.00  0.00           H
ATOM   1963 2HB  LEU A 197     -58.737 -26.797 -56.497  1.00  0.00           H
ATOM   1964  HG  LEU A 197     -60.610 -27.784 -58.683  1.00  0.00           H
ATOM   1965 1HD1 LEU A 197     -58.584 -28.969 -59.568  1.00  0.00           H
ATOM   1966 2HD1 LEU A 197     -58.353 -27.205 -59.570  1.00  0.00           H
ATOM   1967 3HD1 LEU A 197     -57.599 -28.202 -58.302  1.00  0.00           H
ATOM   1968 1HD2 LEU A 197     -60.034 -30.031 -57.836  1.00  0.00           H
ATOM   1969 2HD2 LEU A 197     -59.081 -29.278 -56.534  1.00  0.00           H
ATOM   1970 3HD2 LEU A 197     -60.841 -29.023 -56.613  1.00  0.00           H
ATOM   1971  N   VAL A 198     -60.283 -24.012 -55.683  1.00  0.00           N
ATOM   1972  CA  VAL A 198     -59.972 -23.010 -54.660  1.00  0.00           C
ATOM   1973  C   VAL A 198     -61.189 -22.716 -53.796  1.00  0.00           C
ATOM   1974  O   VAL A 198     -61.082 -22.630 -52.574  1.00  0.00           O
ATOM   1975  CB  VAL A 198     -59.473 -21.693 -55.285  1.00  0.00           C
ATOM   1976  CG1 VAL A 198     -59.313 -20.624 -54.214  1.00  0.00           C
ATOM   1977  CG2 VAL A 198     -58.159 -21.915 -56.015  1.00  0.00           C
ATOM   1978  H   VAL A 198     -60.305 -23.733 -56.654  1.00  0.00           H
ATOM   1979  HA  VAL A 198     -59.245 -23.387 -53.942  1.00  0.00           H
ATOM   1980  HB  VAL A 198     -60.197 -21.357 -56.028  1.00  0.00           H
ATOM   1981 1HG1 VAL A 198     -58.960 -19.700 -54.673  1.00  0.00           H
ATOM   1982 2HG1 VAL A 198     -60.273 -20.445 -53.732  1.00  0.00           H
ATOM   1983 3HG1 VAL A 198     -58.589 -20.958 -53.472  1.00  0.00           H
ATOM   1984 1HG2 VAL A 198     -57.820 -20.974 -56.451  1.00  0.00           H
ATOM   1985 2HG2 VAL A 198     -57.410 -22.281 -55.311  1.00  0.00           H
ATOM   1986 3HG2 VAL A 198     -58.301 -22.651 -56.807  1.00  0.00           H
ATOM   1987  N   SER A 199     -62.353 -22.620 -54.425  1.00  0.00           N
ATOM   1988  CA  SER A 199     -63.583 -22.309 -53.723  1.00  0.00           C
ATOM   1989  C   SER A 199     -63.918 -23.401 -52.720  1.00  0.00           C
ATOM   1990  O   SER A 199     -64.315 -23.138 -51.583  1.00  0.00           O
ATOM   1991  CB  SER A 199     -64.719 -22.126 -54.710  1.00  0.00           C
ATOM   1992  OG  SER A 199     -65.944 -21.912 -54.067  1.00  0.00           O
ATOM   1993  H   SER A 199     -62.380 -22.768 -55.424  1.00  0.00           H
ATOM   1994  HA  SER A 199     -63.576 -21.326 -53.249  1.00  0.00           H
ATOM   1995 1HB  SER A 199     -64.495 -21.267 -55.342  1.00  0.00           H
ATOM   1996 2HB  SER A 199     -64.792 -23.021 -55.327  1.00  0.00           H
ATOM   1997  HG  SER A 199     -65.854 -21.193 -53.437  1.00  0.00           H
ATOM   1998  N   SER A 200     -63.746 -24.639 -53.152  1.00  0.00           N
ATOM   1999  CA  SER A 200     -64.075 -25.782 -52.309  1.00  0.00           C
ATOM   2000  C   SER A 200     -63.077 -26.037 -51.187  1.00  0.00           C
ATOM   2001  O   SER A 200     -63.425 -26.667 -50.179  1.00  0.00           O
ATOM   2002  CB  SER A 200     -64.202 -27.022 -53.172  1.00  0.00           C
ATOM   2003  OG  SER A 200     -62.970 -27.410 -53.718  1.00  0.00           O
ATOM   2004  H   SER A 200     -63.379 -24.802 -54.079  1.00  0.00           H
ATOM   2005  HA  SER A 200     -65.039 -25.685 -51.807  1.00  0.00           H
ATOM   2006 1HB  SER A 200     -64.589 -27.834 -52.558  1.00  0.00           H
ATOM   2007 2HB  SER A 200     -64.900 -26.814 -53.982  1.00  0.00           H
ATOM   2008  HG  SER A 200     -63.093 -28.195 -54.256  1.00  0.00           H
ATOM   2009  N   ALA A 201     -61.853 -25.517 -51.326  1.00  0.00           N
ATOM   2010  CA  ALA A 201     -60.821 -25.682 -50.311  1.00  0.00           C
ATOM   2011  C   ALA A 201     -60.895 -24.609 -49.233  1.00  0.00           C
ATOM   2012  O   ALA A 201     -60.650 -24.910 -48.071  1.00  0.00           O
ATOM   2013  CB  ALA A 201     -59.406 -25.598 -50.922  1.00  0.00           C
ATOM   2014  H   ALA A 201     -61.639 -24.997 -52.165  1.00  0.00           H
ATOM   2015  HA  ALA A 201     -60.935 -26.663 -49.854  1.00  0.00           H
ATOM   2016 1HB  ALA A 201     -58.664 -25.724 -50.135  1.00  0.00           H
ATOM   2017 2HB  ALA A 201     -59.285 -26.385 -51.667  1.00  0.00           H
ATOM   2018 3HB  ALA A 201     -59.272 -24.627 -51.396  1.00  0.00           H
ATOM   2019  N   VAL A 202     -61.213 -23.381 -49.625  1.00  0.00           N
ATOM   2020  CA  VAL A 202     -61.273 -22.235 -48.709  1.00  0.00           C
ATOM   2021  C   VAL A 202     -62.666 -22.016 -48.152  1.00  0.00           C
ATOM   2022  O   VAL A 202     -63.561 -21.659 -48.893  1.00  0.00           O
ATOM   2023  CB  VAL A 202     -60.813 -20.936 -49.398  1.00  0.00           C
ATOM   2024  CG1 VAL A 202     -60.880 -19.764 -48.429  1.00  0.00           C
ATOM   2025  CG2 VAL A 202     -59.402 -21.094 -49.946  1.00  0.00           C
ATOM   2026  H   VAL A 202     -61.421 -23.240 -50.602  1.00  0.00           H
ATOM   2027  HA  VAL A 202     -60.588 -22.362 -47.870  1.00  0.00           H
ATOM   2028  HB  VAL A 202     -61.462 -20.740 -50.253  1.00  0.00           H
ATOM   2029 1HG1 VAL A 202     -60.552 -18.857 -48.933  1.00  0.00           H
ATOM   2030 2HG1 VAL A 202     -61.905 -19.638 -48.084  1.00  0.00           H
ATOM   2031 3HG1 VAL A 202     -60.230 -19.961 -47.577  1.00  0.00           H
ATOM   2032 1HG2 VAL A 202     -59.093 -20.169 -50.428  1.00  0.00           H
ATOM   2033 2HG2 VAL A 202     -58.718 -21.320 -49.125  1.00  0.00           H
ATOM   2034 3HG2 VAL A 202     -59.381 -21.907 -50.670  1.00  0.00           H
ATOM   2035  N   ALA A 203     -62.829 -22.194 -46.846  1.00  0.00           N
ATOM   2036  CA  ALA A 203     -64.130 -22.051 -46.201  1.00  0.00           C
ATOM   2037  C   ALA A 203     -64.747 -20.645 -46.297  1.00  0.00           C
ATOM   2038  O   ALA A 203     -64.160 -19.661 -45.837  1.00  0.00           O
ATOM   2039  CB  ALA A 203     -64.031 -22.474 -44.730  1.00  0.00           C
ATOM   2040  H   ALA A 203     -62.025 -22.434 -46.282  1.00  0.00           H
ATOM   2041  HA  ALA A 203     -64.843 -22.700 -46.708  1.00  0.00           H
ATOM   2042 1HB  ALA A 203     -65.007 -22.364 -44.255  1.00  0.00           H
ATOM   2043 2HB  ALA A 203     -63.714 -23.514 -44.672  1.00  0.00           H
ATOM   2044 3HB  ALA A 203     -63.307 -21.843 -44.218  1.00  0.00           H
ATOM   2045  N   GLY A 204     -65.920 -20.595 -46.924  1.00  0.00           N
ATOM   2046  CA  GLY A 204     -66.749 -19.395 -47.108  1.00  0.00           C
ATOM   2047  C   GLY A 204     -66.365 -18.542 -48.318  1.00  0.00           C
ATOM   2048  O   GLY A 204     -66.874 -17.441 -48.502  1.00  0.00           O
ATOM   2049  H   GLY A 204     -66.240 -21.476 -47.296  1.00  0.00           H
ATOM   2050 1HA  GLY A 204     -67.788 -19.695 -47.238  1.00  0.00           H
ATOM   2051 2HA  GLY A 204     -66.662 -18.762 -46.224  1.00  0.00           H
ATOM   2052  N   LEU A 205     -65.489 -19.083 -49.153  1.00  0.00           N
ATOM   2053  CA  LEU A 205     -65.008 -18.398 -50.340  1.00  0.00           C
ATOM   2054  C   LEU A 205     -65.787 -18.862 -51.563  1.00  0.00           C
ATOM   2055  O   LEU A 205     -65.639 -20.002 -51.998  1.00  0.00           O
ATOM   2056  CB  LEU A 205     -63.506 -18.639 -50.528  1.00  0.00           C
ATOM   2057  CG  LEU A 205     -62.897 -18.013 -51.791  1.00  0.00           C
ATOM   2058  CD1 LEU A 205     -62.971 -16.496 -51.708  1.00  0.00           C
ATOM   2059  CD2 LEU A 205     -61.455 -18.477 -51.944  1.00  0.00           C
ATOM   2060  H   LEU A 205     -65.146 -20.011 -48.949  1.00  0.00           H
ATOM   2061  HA  LEU A 205     -65.157 -17.325 -50.224  1.00  0.00           H
ATOM   2062 1HB  LEU A 205     -63.131 -18.130 -49.642  1.00  0.00           H
ATOM   2063 2HB  LEU A 205     -63.257 -19.700 -50.472  1.00  0.00           H
ATOM   2064  HG  LEU A 205     -63.461 -18.392 -52.643  1.00  0.00           H
ATOM   2065 1HD1 LEU A 205     -62.537 -16.061 -52.608  1.00  0.00           H
ATOM   2066 2HD1 LEU A 205     -64.011 -16.186 -51.623  1.00  0.00           H
ATOM   2067 3HD1 LEU A 205     -62.416 -16.151 -50.837  1.00  0.00           H
ATOM   2068 1HD2 LEU A 205     -61.025 -18.032 -52.841  1.00  0.00           H
ATOM   2069 2HD2 LEU A 205     -60.880 -18.166 -51.071  1.00  0.00           H
ATOM   2070 3HD2 LEU A 205     -61.429 -19.564 -52.027  1.00  0.00           H
ATOM   2071  N   PRO A 206     -66.621 -17.987 -52.116  1.00  0.00           N
ATOM   2072  CA  PRO A 206     -67.389 -18.292 -53.315  1.00  0.00           C
ATOM   2073  C   PRO A 206     -66.487 -18.233 -54.539  1.00  0.00           C
ATOM   2074  O   PRO A 206     -65.474 -17.519 -54.542  1.00  0.00           O
ATOM   2075  CB  PRO A 206     -68.488 -17.225 -53.349  1.00  0.00           C
ATOM   2076  CG  PRO A 206     -67.868 -16.035 -52.697  1.00  0.00           C
ATOM   2077  CD  PRO A 206     -66.966 -16.590 -51.628  1.00  0.00           C
ATOM   2078  HA  PRO A 206     -67.815 -19.306 -53.300  1.00  0.00           H
ATOM   2079 1HB  PRO A 206     -68.798 -16.998 -54.379  1.00  0.00           H
ATOM   2080 2HB  PRO A 206     -69.387 -17.553 -52.805  1.00  0.00           H
ATOM   2081 1HG  PRO A 206     -67.301 -15.435 -53.422  1.00  0.00           H
ATOM   2082 2HG  PRO A 206     -68.634 -15.375 -52.263  1.00  0.00           H
ATOM   2083 1HD  PRO A 206     -66.056 -15.988 -51.498  1.00  0.00           H
ATOM   2084 2HD  PRO A 206     -67.462 -16.637 -50.649  1.00  0.00           H
ATOM   2085  N   PRO A 207     -66.865 -18.980 -55.570  1.00  0.00           N
ATOM   2086  CA  PRO A 207     -66.147 -18.995 -56.846  1.00  0.00           C
ATOM   2087  C   PRO A 207     -65.928 -17.599 -57.423  1.00  0.00           C
ATOM   2088  O   PRO A 207     -64.908 -17.330 -58.058  1.00  0.00           O
ATOM   2089  CB  PRO A 207     -67.039 -19.850 -57.752  1.00  0.00           C
ATOM   2090  CG  PRO A 207     -67.767 -20.752 -56.814  1.00  0.00           C
ATOM   2091  CD  PRO A 207     -68.031 -19.921 -55.587  1.00  0.00           C
ATOM   2092  HA  PRO A 207     -65.132 -19.410 -56.758  1.00  0.00           H
ATOM   2093 1HB  PRO A 207     -67.738 -19.229 -58.331  1.00  0.00           H
ATOM   2094 2HB  PRO A 207     -66.443 -20.427 -58.477  1.00  0.00           H
ATOM   2095 1HG  PRO A 207     -68.707 -21.111 -57.258  1.00  0.00           H
ATOM   2096 2HG  PRO A 207     -67.167 -21.639 -56.570  1.00  0.00           H
ATOM   2097 1HD  PRO A 207     -68.984 -19.374 -55.651  1.00  0.00           H
ATOM   2098 2HD  PRO A 207     -68.071 -20.530 -54.672  1.00  0.00           H
ATOM   2099  N   GLY A 208     -66.912 -16.722 -57.217  1.00  0.00           N
ATOM   2100  CA  GLY A 208     -66.904 -15.386 -57.790  1.00  0.00           C
ATOM   2101  C   GLY A 208     -65.759 -14.523 -57.240  1.00  0.00           C
ATOM   2102  O   GLY A 208     -65.359 -13.558 -57.881  1.00  0.00           O
ATOM   2103  H   GLY A 208     -67.691 -17.008 -56.641  1.00  0.00           H
ATOM   2104 1HA  GLY A 208     -66.792 -15.462 -58.873  1.00  0.00           H
ATOM   2105 2HA  GLY A 208     -67.848 -14.893 -57.558  1.00  0.00           H
ATOM   2106  N   ASN A 209     -65.246 -14.882 -56.062  1.00  0.00           N
ATOM   2107  CA  ASN A 209     -64.152 -14.163 -55.416  1.00  0.00           C
ATOM   2108  C   ASN A 209     -62.784 -14.829 -55.652  1.00  0.00           C
ATOM   2109  O   ASN A 209     -61.820 -14.474 -55.005  1.00  0.00           O
ATOM   2110  CB  ASN A 209     -64.409 -14.016 -53.927  1.00  0.00           C
ATOM   2111  CG  ASN A 209     -65.495 -13.028 -53.596  1.00  0.00           C
ATOM   2112  ND2 ASN A 209     -66.045 -13.170 -52.416  1.00  0.00           N
ATOM   2113  OD1 ASN A 209     -65.777 -12.105 -54.366  1.00  0.00           O
ATOM   2114  H   ASN A 209     -65.640 -15.692 -55.607  1.00  0.00           H
ATOM   2115  HA  ASN A 209     -64.091 -13.148 -55.812  1.00  0.00           H
ATOM   2116 1HB  ASN A 209     -64.520 -14.896 -53.290  1.00  0.00           H
ATOM   2117 2HB  ASN A 209     -63.441 -13.551 -53.740  1.00  0.00           H
ATOM   2118 1HD2 ASN A 209     -66.773 -12.548 -52.127  1.00  0.00           H
ATOM   2119 2HD2 ASN A 209     -65.737 -13.900 -51.805  1.00  0.00           H
ATOM   2120  N   VAL A 210     -62.733 -15.775 -56.573  1.00  0.00           N
ATOM   2121  CA  VAL A 210     -61.475 -16.422 -56.965  1.00  0.00           C
ATOM   2122  C   VAL A 210     -61.051 -15.893 -58.322  1.00  0.00           C
ATOM   2123  O   VAL A 210     -61.667 -16.203 -59.342  1.00  0.00           O
ATOM   2124  CB  VAL A 210     -61.598 -17.957 -57.030  1.00  0.00           C
ATOM   2125  CG1 VAL A 210     -60.276 -18.580 -57.448  1.00  0.00           C
ATOM   2126  CG2 VAL A 210     -62.047 -18.512 -55.686  1.00  0.00           C
ATOM   2127  H   VAL A 210     -63.591 -16.059 -57.021  1.00  0.00           H
ATOM   2128  HA  VAL A 210     -60.673 -16.189 -56.264  1.00  0.00           H
ATOM   2129  HB  VAL A 210     -62.370 -18.219 -57.754  1.00  0.00           H
ATOM   2130 1HG1 VAL A 210     -60.382 -19.666 -57.489  1.00  0.00           H
ATOM   2131 2HG1 VAL A 210     -59.991 -18.207 -58.432  1.00  0.00           H
ATOM   2132 3HG1 VAL A 210     -59.505 -18.319 -56.723  1.00  0.00           H
ATOM   2133 1HG2 VAL A 210     -62.129 -19.596 -55.749  1.00  0.00           H
ATOM   2134 2HG2 VAL A 210     -61.315 -18.247 -54.922  1.00  0.00           H
ATOM   2135 3HG2 VAL A 210     -63.016 -18.087 -55.422  1.00  0.00           H
ATOM   2136  N   THR A 211     -59.982 -15.095 -58.345  1.00  0.00           N
ATOM   2137  CA  THR A 211     -59.451 -14.534 -59.556  1.00  0.00           C
ATOM   2138  C   THR A 211     -58.344 -15.442 -60.068  1.00  0.00           C
ATOM   2139  O   THR A 211     -57.418 -15.732 -59.326  1.00  0.00           O
ATOM   2140  CB  THR A 211     -58.872 -13.129 -59.307  1.00  0.00           C
ATOM   2141  CG2 THR A 211     -58.281 -12.582 -60.619  1.00  0.00           C
ATOM   2142  OG1 THR A 211     -59.891 -12.253 -58.848  1.00  0.00           O
ATOM   2143  H   THR A 211     -59.528 -14.884 -57.467  1.00  0.00           H
ATOM   2144  HA  THR A 211     -60.241 -14.460 -60.303  1.00  0.00           H
ATOM   2145  HB  THR A 211     -58.092 -13.197 -58.548  1.00  0.00           H
ATOM   2146  HG1 THR A 211     -60.723 -12.729 -58.800  1.00  0.00           H
ATOM   2147 1HG2 THR A 211     -57.869 -11.588 -60.444  1.00  0.00           H
ATOM   2148 2HG2 THR A 211     -57.493 -13.248 -60.967  1.00  0.00           H
ATOM   2149 3HG2 THR A 211     -59.066 -12.524 -61.373  1.00  0.00           H
ATOM   2150  N   LEU A 212     -58.456 -15.873 -61.319  1.00  0.00           N
ATOM   2151  CA  LEU A 212     -57.461 -16.720 -61.972  1.00  0.00           C
ATOM   2152  C   LEU A 212     -56.797 -15.957 -63.112  1.00  0.00           C
ATOM   2153  O   LEU A 212     -57.455 -15.492 -64.062  1.00  0.00           O
ATOM   2154  CB  LEU A 212     -58.105 -18.012 -62.489  1.00  0.00           C
ATOM   2155  CG  LEU A 212     -57.161 -18.956 -63.246  1.00  0.00           C
ATOM   2156  CD1 LEU A 212     -56.050 -19.434 -62.321  1.00  0.00           C
ATOM   2157  CD2 LEU A 212     -57.951 -20.134 -63.794  1.00  0.00           C
ATOM   2158  H   LEU A 212     -59.278 -15.592 -61.833  1.00  0.00           H
ATOM   2159  HA  LEU A 212     -56.679 -16.981 -61.259  1.00  0.00           H
ATOM   2160 1HB  LEU A 212     -58.397 -18.457 -61.539  1.00  0.00           H
ATOM   2161 2HB  LEU A 212     -58.997 -17.808 -63.084  1.00  0.00           H
ATOM   2162  HG  LEU A 212     -56.759 -18.400 -64.095  1.00  0.00           H
ATOM   2163 1HD1 LEU A 212     -55.383 -20.103 -62.867  1.00  0.00           H
ATOM   2164 2HD1 LEU A 212     -55.484 -18.575 -61.960  1.00  0.00           H
ATOM   2165 3HD1 LEU A 212     -56.484 -19.965 -61.475  1.00  0.00           H
ATOM   2166 1HD2 LEU A 212     -57.279 -20.804 -64.331  1.00  0.00           H
ATOM   2167 2HD2 LEU A 212     -58.418 -20.674 -62.969  1.00  0.00           H
ATOM   2168 3HD2 LEU A 212     -58.722 -19.772 -64.473  1.00  0.00           H
ATOM   2169  N   VAL A 213     -55.486 -15.805 -63.003  1.00  0.00           N
ATOM   2170  CA  VAL A 213     -54.694 -15.085 -63.972  1.00  0.00           C
ATOM   2171  C   VAL A 213     -53.879 -16.106 -64.723  1.00  0.00           C
ATOM   2172  O   VAL A 213     -53.033 -16.739 -64.130  1.00  0.00           O
ATOM   2173  CB  VAL A 213     -53.768 -14.038 -63.325  1.00  0.00           C
ATOM   2174  CG1 VAL A 213     -52.941 -13.329 -64.388  1.00  0.00           C
ATOM   2175  CG2 VAL A 213     -54.578 -13.032 -62.522  1.00  0.00           C
ATOM   2176  H   VAL A 213     -55.029 -16.217 -62.202  1.00  0.00           H
ATOM   2177  HA  VAL A 213     -55.327 -14.564 -64.692  1.00  0.00           H
ATOM   2178  HB  VAL A 213     -53.101 -14.541 -62.622  1.00  0.00           H
ATOM   2179 1HG1 VAL A 213     -52.293 -12.594 -63.912  1.00  0.00           H
ATOM   2180 2HG1 VAL A 213     -52.333 -14.060 -64.922  1.00  0.00           H
ATOM   2181 3HG1 VAL A 213     -53.606 -12.825 -65.089  1.00  0.00           H
ATOM   2182 1HG2 VAL A 213     -53.908 -12.301 -62.071  1.00  0.00           H
ATOM   2183 2HG2 VAL A 213     -55.280 -12.523 -63.182  1.00  0.00           H
ATOM   2184 3HG2 VAL A 213     -55.129 -13.551 -61.738  1.00  0.00           H
ATOM   2185  N   ASP A 214     -54.174 -16.270 -66.011  1.00  0.00           N
ATOM   2186  CA  ASP A 214     -53.502 -17.241 -66.885  1.00  0.00           C
ATOM   2187  C   ASP A 214     -52.498 -16.524 -67.796  1.00  0.00           C
ATOM   2188  O   ASP A 214     -52.875 -15.824 -68.734  1.00  0.00           O
ATOM   2189  CB  ASP A 214     -54.520 -18.017 -67.722  1.00  0.00           C
ATOM   2190  CG  ASP A 214     -53.908 -19.037 -68.673  1.00  0.00           C
ATOM   2191  OD1 ASP A 214     -52.705 -19.090 -68.760  1.00  0.00           O
ATOM   2192  OD2 ASP A 214     -54.636 -19.857 -69.183  1.00  0.00           O
ATOM   2193  H   ASP A 214     -54.906 -15.687 -66.395  1.00  0.00           H
ATOM   2194  HA  ASP A 214     -52.910 -17.931 -66.283  1.00  0.00           H
ATOM   2195 1HB  ASP A 214     -55.297 -18.498 -67.126  1.00  0.00           H
ATOM   2196 2HB  ASP A 214     -54.957 -17.200 -68.299  1.00  0.00           H
ATOM   2197  N   GLN A 215     -51.220 -16.661 -67.485  1.00  0.00           N
ATOM   2198  CA  GLN A 215     -50.147 -16.104 -68.287  1.00  0.00           C
ATOM   2199  C   GLN A 215     -49.405 -17.230 -68.962  1.00  0.00           C
ATOM   2200  O   GLN A 215     -49.217 -18.277 -68.372  1.00  0.00           O
ATOM   2201  CB  GLN A 215     -49.184 -15.276 -67.432  1.00  0.00           C
ATOM   2202  CG  GLN A 215     -49.814 -14.049 -66.797  1.00  0.00           C
ATOM   2203  CD  GLN A 215     -50.240 -13.019 -67.825  1.00  0.00           C
ATOM   2204  NE2 GLN A 215     -51.482 -12.560 -67.722  1.00  0.00           N
ATOM   2205  OE1 GLN A 215     -49.461 -12.637 -68.703  1.00  0.00           O
ATOM   2206  H   GLN A 215     -50.991 -17.179 -66.649  1.00  0.00           H
ATOM   2207  HA  GLN A 215     -50.560 -15.407 -69.018  1.00  0.00           H
ATOM   2208 1HB  GLN A 215     -48.804 -15.941 -66.656  1.00  0.00           H
ATOM   2209 2HB  GLN A 215     -48.364 -14.974 -68.083  1.00  0.00           H
ATOM   2210 1HG  GLN A 215     -50.598 -14.111 -66.042  1.00  0.00           H
ATOM   2211 2HG  GLN A 215     -48.889 -13.708 -66.332  1.00  0.00           H
ATOM   2212 1HE2 GLN A 215     -51.819 -11.878 -68.374  1.00  0.00           H
ATOM   2213 2HE2 GLN A 215     -52.081 -12.894 -66.995  1.00  0.00           H
ATOM   2214  N   SER A 216     -48.941 -16.983 -70.178  1.00  0.00           N
ATOM   2215  CA  SER A 216     -48.243 -17.980 -70.951  1.00  0.00           C
ATOM   2216  C   SER A 216     -46.797 -18.088 -70.488  1.00  0.00           C
ATOM   2217  O   SER A 216     -46.222 -17.102 -70.025  1.00  0.00           O
ATOM   2218  CB  SER A 216     -48.311 -17.641 -72.427  1.00  0.00           C
ATOM   2219  OG  SER A 216     -47.578 -16.488 -72.737  1.00  0.00           O
ATOM   2220  H   SER A 216     -49.084 -16.065 -70.573  1.00  0.00           H
ATOM   2221  HA  SER A 216     -48.747 -18.947 -70.966  1.00  0.00           H
ATOM   2222 1HB  SER A 216     -47.910 -18.480 -72.996  1.00  0.00           H
ATOM   2223 2HB  SER A 216     -49.353 -17.482 -72.702  1.00  0.00           H
ATOM   2224  HG  SER A 216     -46.639 -16.684 -72.685  1.00  0.00           H
ATOM   2225  N   GLY A 217     -46.196 -19.263 -70.652  1.00  0.00           N
ATOM   2226  CA  GLY A 217     -44.791 -19.439 -70.331  1.00  0.00           C
ATOM   2227  C   GLY A 217     -43.916 -18.745 -71.378  1.00  0.00           C
ATOM   2228  O   GLY A 217     -42.767 -18.429 -71.112  1.00  0.00           O
ATOM   2229  OXT GLY A 217     -44.356 -18.509 -72.468  1.00  0.00           O
ATOM   2230  H   GLY A 217     -46.723 -20.050 -71.004  1.00  0.00           H
ATOM   2231 1HA  GLY A 217     -44.593 -19.009 -69.349  1.00  0.00           H
ATOM   2232 2HA  GLY A 217     -44.560 -20.503 -70.314  1.00  0.00           H
ATOM   2233  N   ALA A 233     -82.600  -3.594  -8.375  1.00  0.00           N
ATOM   2234  CA  ALA A 233     -82.147  -2.218  -8.573  1.00  0.00           C
ATOM   2235  C   ALA A 233     -82.914  -1.297  -7.624  1.00  0.00           C
ATOM   2236  O   ALA A 233     -84.135  -1.382  -7.571  1.00  0.00           O
ATOM   2237  CB  ALA A 233     -82.379  -1.787 -10.026  1.00  0.00           C
ATOM   2238 1H   ALA A 233     -83.007  -4.102  -9.134  1.00  0.00           H
ATOM   2239 2H   ALA A 233     -81.950  -4.299  -8.089  1.00  0.00           H
ATOM   2240 3H   ALA A 233     -83.308  -3.797  -7.698  1.00  0.00           H
ATOM   2241  HA  ALA A 233     -81.079  -2.167  -8.360  1.00  0.00           H
ATOM   2242 1HB  ALA A 233     -82.038  -0.760 -10.160  1.00  0.00           H
ATOM   2243 2HB  ALA A 233     -81.822  -2.443 -10.695  1.00  0.00           H
ATOM   2244 3HB  ALA A 233     -83.441  -1.847 -10.258  1.00  0.00           H
ATOM   2245  N   GLN A 234     -82.220  -0.445  -6.869  1.00  0.00           N
ATOM   2246  CA  GLN A 234     -82.880   0.480  -5.931  1.00  0.00           C
ATOM   2247  C   GLN A 234     -83.749   1.586  -6.552  1.00  0.00           C
ATOM   2248  O   GLN A 234     -84.665   2.082  -5.881  1.00  0.00           O
ATOM   2249  CB  GLN A 234     -81.815   1.141  -5.053  1.00  0.00           C
ATOM   2250  CG  GLN A 234     -81.087   0.181  -4.129  1.00  0.00           C
ATOM   2251  CD  GLN A 234     -82.025  -0.513  -3.159  1.00  0.00           C
ATOM   2252  NE2 GLN A 234     -81.838  -1.818  -2.987  1.00  0.00           N
ATOM   2253  OE1 GLN A 234     -82.906   0.116  -2.566  1.00  0.00           O
ATOM   2254  H   GLN A 234     -81.212  -0.434  -6.943  1.00  0.00           H
ATOM   2255  HA  GLN A 234     -83.567  -0.075  -5.294  1.00  0.00           H
ATOM   2256 1HB  GLN A 234     -81.103   1.620  -5.725  1.00  0.00           H
ATOM   2257 2HB  GLN A 234     -82.324   1.904  -4.462  1.00  0.00           H
ATOM   2258 1HG  GLN A 234     -80.373  -0.558  -4.492  1.00  0.00           H
ATOM   2259 2HG  GLN A 234     -80.554   0.964  -3.590  1.00  0.00           H
ATOM   2260 1HE2 GLN A 234     -82.425  -2.329  -2.359  1.00  0.00           H
ATOM   2261 2HE2 GLN A 234     -81.110  -2.290  -3.485  1.00  0.00           H
ATOM   2262  N   LEU A 235     -83.448   2.005  -7.778  1.00  0.00           N
ATOM   2263  CA  LEU A 235     -84.279   2.999  -8.464  1.00  0.00           C
ATOM   2264  C   LEU A 235     -85.619   2.371  -8.875  1.00  0.00           C
ATOM   2265  O   LEU A 235     -86.671   3.009  -8.788  1.00  0.00           O
ATOM   2266  CB  LEU A 235     -83.546   3.558  -9.690  1.00  0.00           C
ATOM   2267  CG  LEU A 235     -82.339   4.451  -9.375  1.00  0.00           C
ATOM   2268  CD1 LEU A 235     -81.584   4.778 -10.658  1.00  0.00           C
ATOM   2269  CD2 LEU A 235     -82.811   5.723  -8.688  1.00  0.00           C
ATOM   2270  H   LEU A 235     -82.634   1.636  -8.247  1.00  0.00           H
ATOM   2271  HA  LEU A 235     -84.498   3.824  -7.788  1.00  0.00           H
ATOM   2272 1HB  LEU A 235     -83.214   2.624 -10.140  1.00  0.00           H
ATOM   2273 2HB  LEU A 235     -84.228   4.067 -10.371  1.00  0.00           H
ATOM   2274  HG  LEU A 235     -81.708   3.907  -8.673  1.00  0.00           H
ATOM   2275 1HD1 LEU A 235     -80.728   5.412 -10.425  1.00  0.00           H
ATOM   2276 2HD1 LEU A 235     -81.234   3.853 -11.120  1.00  0.00           H
ATOM   2277 3HD1 LEU A 235     -82.246   5.302 -11.346  1.00  0.00           H
ATOM   2278 1HD2 LEU A 235     -81.952   6.356  -8.465  1.00  0.00           H
ATOM   2279 2HD2 LEU A 235     -83.496   6.260  -9.346  1.00  0.00           H
ATOM   2280 3HD2 LEU A 235     -83.324   5.468  -7.761  1.00  0.00           H
ATOM   2281  N   LYS A 236     -85.564   1.123  -9.322  1.00  0.00           N
ATOM   2282  CA  LYS A 236     -86.755   0.374  -9.697  1.00  0.00           C
ATOM   2283  C   LYS A 236     -87.604   0.082  -8.458  1.00  0.00           C
ATOM   2284  O   LYS A 236     -88.842   0.146  -8.486  1.00  0.00           O
ATOM   2285  CB  LYS A 236     -86.374  -0.928 -10.404  1.00  0.00           C
ATOM   2286  CG  LYS A 236     -85.794  -0.742 -11.799  1.00  0.00           C
ATOM   2287  CD  LYS A 236     -85.488  -2.079 -12.456  1.00  0.00           C
ATOM   2288  CE  LYS A 236     -84.873  -1.891 -13.835  1.00  0.00           C
ATOM   2289  NZ  LYS A 236     -84.565  -3.192 -14.490  1.00  0.00           N
ATOM   2290  H   LYS A 236     -84.659   0.681  -9.401  1.00  0.00           H
ATOM   2291  HA  LYS A 236     -87.353   0.958 -10.397  1.00  0.00           H
ATOM   2292 1HB  LYS A 236     -85.643  -1.433  -9.772  1.00  0.00           H
ATOM   2293 2HB  LYS A 236     -87.279  -1.535 -10.466  1.00  0.00           H
ATOM   2294 1HG  LYS A 236     -86.518  -0.195 -12.404  1.00  0.00           H
ATOM   2295 2HG  LYS A 236     -84.877  -0.158 -11.716  1.00  0.00           H
ATOM   2296 1HD  LYS A 236     -84.794  -2.627 -11.819  1.00  0.00           H
ATOM   2297 2HD  LYS A 236     -86.418  -2.641 -12.548  1.00  0.00           H
ATOM   2298 1HE  LYS A 236     -85.577  -1.333 -14.451  1.00  0.00           H
ATOM   2299 2HE  LYS A 236     -83.954  -1.317 -13.723  1.00  0.00           H
ATOM   2300 1HZ  LYS A 236     -84.159  -3.023 -15.399  1.00  0.00           H
ATOM   2301 2HZ  LYS A 236     -83.912  -3.709 -13.919  1.00  0.00           H
ATOM   2302 3HZ  LYS A 236     -85.417  -3.725 -14.594  1.00  0.00           H
ATOM   2303  N   PHE A 237     -86.907  -0.232  -7.372  1.00  0.00           N
ATOM   2304  CA  PHE A 237     -87.517  -0.391  -6.067  1.00  0.00           C
ATOM   2305  C   PHE A 237     -88.278   0.857  -5.653  1.00  0.00           C
ATOM   2306  O   PHE A 237     -89.446   0.777  -5.271  1.00  0.00           O
ATOM   2307  CB  PHE A 237     -86.452  -0.727  -5.022  1.00  0.00           C
ATOM   2308  CG  PHE A 237     -86.963  -0.715  -3.610  1.00  0.00           C
ATOM   2309  CD1 PHE A 237     -87.718  -1.771  -3.121  1.00  0.00           C
ATOM   2310  CD2 PHE A 237     -86.691   0.353  -2.767  1.00  0.00           C
ATOM   2311  CE1 PHE A 237     -88.189  -1.762  -1.823  1.00  0.00           C
ATOM   2312  CE2 PHE A 237     -87.160   0.363  -1.467  1.00  0.00           C
ATOM   2313  CZ  PHE A 237     -87.910  -0.695  -0.995  1.00  0.00           C
ATOM   2314  H   PHE A 237     -85.910  -0.364  -7.468  1.00  0.00           H
ATOM   2315  HA  PHE A 237     -88.225  -1.218  -6.088  1.00  0.00           H
ATOM   2316 1HB  PHE A 237     -86.053  -1.724  -5.201  1.00  0.00           H
ATOM   2317 2HB  PHE A 237     -85.641  -0.000  -5.065  1.00  0.00           H
ATOM   2318  HD1 PHE A 237     -87.937  -2.616  -3.775  1.00  0.00           H
ATOM   2319  HD2 PHE A 237     -86.100   1.188  -3.140  1.00  0.00           H
ATOM   2320  HE1 PHE A 237     -88.781  -2.599  -1.451  1.00  0.00           H
ATOM   2321  HE2 PHE A 237     -86.939   1.208  -0.814  1.00  0.00           H
ATOM   2322  HZ  PHE A 237     -88.282  -0.686   0.028  1.00  0.00           H
ATOM   2323  N   ALA A 238     -87.616   2.002  -5.708  1.00  0.00           N
ATOM   2324  CA  ALA A 238     -88.234   3.270  -5.371  1.00  0.00           C
ATOM   2325  C   ALA A 238     -89.451   3.577  -6.252  1.00  0.00           C
ATOM   2326  O   ALA A 238     -90.460   4.066  -5.770  1.00  0.00           O
ATOM   2327  CB  ALA A 238     -87.207   4.402  -5.453  1.00  0.00           C
ATOM   2328  H   ALA A 238     -86.648   1.989  -5.998  1.00  0.00           H
ATOM   2329  HA  ALA A 238     -88.609   3.215  -4.348  1.00  0.00           H
ATOM   2330 1HB  ALA A 238     -87.687   5.348  -5.196  1.00  0.00           H
ATOM   2331 2HB  ALA A 238     -86.394   4.206  -4.754  1.00  0.00           H
ATOM   2332 3HB  ALA A 238     -86.811   4.462  -6.465  1.00  0.00           H
ATOM   2333  N   ASN A 239     -89.356   3.267  -7.541  1.00  0.00           N
ATOM   2334  CA  ASN A 239     -90.499   3.477  -8.445  1.00  0.00           C
ATOM   2335  C   ASN A 239     -91.670   2.567  -8.051  1.00  0.00           C
ATOM   2336  O   ASN A 239     -92.824   2.969  -8.123  1.00  0.00           O
ATOM   2337  CB  ASN A 239     -90.116   3.249  -9.895  1.00  0.00           C
ATOM   2338  CG  ASN A 239     -89.260   4.339 -10.475  1.00  0.00           C
ATOM   2339  ND2 ASN A 239     -88.624   4.034 -11.578  1.00  0.00           N
ATOM   2340  OD1 ASN A 239     -89.231   5.469  -9.970  1.00  0.00           O
ATOM   2341  H   ASN A 239     -88.501   2.882  -7.913  1.00  0.00           H
ATOM   2342  HA  ASN A 239     -90.841   4.511  -8.371  1.00  0.00           H
ATOM   2343 1HB  ASN A 239     -89.734   2.281 -10.226  1.00  0.00           H
ATOM   2344 2HB  ASN A 239     -91.138   3.377 -10.252  1.00  0.00           H
ATOM   2345 1HD2 ASN A 239     -88.037   4.712 -12.020  1.00  0.00           H
ATOM   2346 2HD2 ASN A 239     -88.728   3.124 -11.979  1.00  0.00           H
ATOM   2347  N   ASP A 240     -91.371   1.339  -7.634  1.00  0.00           N
ATOM   2348  CA  ASP A 240     -92.411   0.425  -7.176  1.00  0.00           C
ATOM   2349  C   ASP A 240     -93.082   0.929  -5.904  1.00  0.00           C
ATOM   2350  O   ASP A 240     -94.282   0.820  -5.757  1.00  0.00           O
ATOM   2351  CB  ASP A 240     -91.828  -0.971  -6.942  1.00  0.00           C
ATOM   2352  CG  ASP A 240     -91.492  -1.735  -8.216  1.00  0.00           C
ATOM   2353  OD1 ASP A 240     -91.919  -1.316  -9.266  1.00  0.00           O
ATOM   2354  OD2 ASP A 240     -90.689  -2.633  -8.151  1.00  0.00           O
ATOM   2355  H   ASP A 240     -90.409   1.031  -7.636  1.00  0.00           H
ATOM   2356  HA  ASP A 240     -93.226   0.400  -7.900  1.00  0.00           H
ATOM   2357 1HB  ASP A 240     -90.962  -0.974  -6.278  1.00  0.00           H
ATOM   2358 2HB  ASP A 240     -92.671  -1.450  -6.444  1.00  0.00           H
ATOM   2359  N   VAL A 241     -92.307   1.508  -4.992  1.00  0.00           N
ATOM   2360  CA  VAL A 241     -92.856   2.092  -3.776  1.00  0.00           C
ATOM   2361  C   VAL A 241     -93.789   3.275  -4.101  1.00  0.00           C
ATOM   2362  O   VAL A 241     -94.866   3.434  -3.506  1.00  0.00           O
ATOM   2363  CB  VAL A 241     -91.737   2.570  -2.831  1.00  0.00           C
ATOM   2364  CG1 VAL A 241     -92.319   3.375  -1.679  1.00  0.00           C
ATOM   2365  CG2 VAL A 241     -90.944   1.383  -2.303  1.00  0.00           C
ATOM   2366  H   VAL A 241     -91.310   1.544  -5.148  1.00  0.00           H
ATOM   2367  HA  VAL A 241     -93.485   1.380  -3.242  1.00  0.00           H
ATOM   2368  HB  VAL A 241     -91.040   3.191  -3.393  1.00  0.00           H
ATOM   2369 1HG1 VAL A 241     -91.513   3.703  -1.022  1.00  0.00           H
ATOM   2370 2HG1 VAL A 241     -92.843   4.245  -2.073  1.00  0.00           H
ATOM   2371 3HG1 VAL A 241     -93.015   2.753  -1.117  1.00  0.00           H
ATOM   2372 1HG2 VAL A 241     -90.157   1.739  -1.638  1.00  0.00           H
ATOM   2373 2HG2 VAL A 241     -91.610   0.717  -1.756  1.00  0.00           H
ATOM   2374 3HG2 VAL A 241     -90.496   0.844  -3.138  1.00  0.00           H
ATOM   2375  N   GLU A 242     -93.373   4.105  -5.052  1.00  0.00           N
ATOM   2376  CA  GLU A 242     -94.158   5.254  -5.482  1.00  0.00           C
ATOM   2377  C   GLU A 242     -95.496   4.789  -6.031  1.00  0.00           C
ATOM   2378  O   GLU A 242     -96.559   5.275  -5.642  1.00  0.00           O
ATOM   2379  CB  GLU A 242     -93.403   6.068  -6.535  1.00  0.00           C
ATOM   2380  CG  GLU A 242     -92.209   6.842  -5.995  1.00  0.00           C
ATOM   2381  CD  GLU A 242     -91.388   7.428  -7.109  1.00  0.00           C
ATOM   2382  OE1 GLU A 242     -91.665   7.130  -8.246  1.00  0.00           O
ATOM   2383  OE2 GLU A 242     -90.558   8.260  -6.835  1.00  0.00           O
ATOM   2384  H   GLU A 242     -92.481   3.928  -5.489  1.00  0.00           H
ATOM   2385  HA  GLU A 242     -94.333   5.919  -4.636  1.00  0.00           H
ATOM   2386 1HB  GLU A 242     -93.065   5.365  -7.298  1.00  0.00           H
ATOM   2387 2HB  GLU A 242     -94.118   6.764  -6.973  1.00  0.00           H
ATOM   2388 1HG  GLU A 242     -92.485   7.630  -5.295  1.00  0.00           H
ATOM   2389 2HG  GLU A 242     -91.625   6.084  -5.474  1.00  0.00           H
ATOM   2390  N   SER A 243     -95.428   3.824  -6.929  1.00  0.00           N
ATOM   2391  CA  SER A 243     -96.613   3.357  -7.634  1.00  0.00           C
ATOM   2392  C   SER A 243     -97.560   2.661  -6.656  1.00  0.00           C
ATOM   2393  O   SER A 243     -98.772   2.859  -6.698  1.00  0.00           O
ATOM   2394  CB  SER A 243     -96.225   2.421  -8.762  1.00  0.00           C
ATOM   2395  OG  SER A 243     -95.500   3.079  -9.765  1.00  0.00           O
ATOM   2396  H   SER A 243     -94.534   3.400  -7.133  1.00  0.00           H
ATOM   2397  HA  SER A 243     -97.124   4.142  -8.192  1.00  0.00           H
ATOM   2398 1HB  SER A 243     -95.611   1.617  -8.353  1.00  0.00           H
ATOM   2399 2HB  SER A 243     -97.130   2.000  -9.196  1.00  0.00           H
ATOM   2400  HG  SER A 243     -95.275   2.454 -10.459  1.00  0.00           H
ATOM   2401  N   ARG A 244     -97.002   1.866  -5.755  1.00  0.00           N
ATOM   2402  CA  ARG A 244     -97.839   1.121  -4.806  1.00  0.00           C
ATOM   2403  C   ARG A 244     -98.554   2.058  -3.838  1.00  0.00           C
ATOM   2404  O   ARG A 244     -99.725   1.865  -3.555  1.00  0.00           O
ATOM   2405  CB  ARG A 244     -97.054   0.053  -4.059  1.00  0.00           C
ATOM   2406  CG  ARG A 244     -96.653  -1.150  -4.899  1.00  0.00           C
ATOM   2407  CD  ARG A 244     -95.746  -2.103  -4.210  1.00  0.00           C
ATOM   2408  NE  ARG A 244     -95.327  -3.233  -5.022  1.00  0.00           N
ATOM   2409  CZ  ARG A 244     -94.431  -4.162  -4.638  1.00  0.00           C
ATOM   2410  NH1 ARG A 244     -93.830  -4.082  -3.472  1.00  0.00           N
ATOM   2411  NH2 ARG A 244     -94.156  -5.147  -5.476  1.00  0.00           N
ATOM   2412  H   ARG A 244     -95.998   1.764  -5.710  1.00  0.00           H
ATOM   2413  HA  ARG A 244     -98.600   0.559  -5.348  1.00  0.00           H
ATOM   2414 1HB  ARG A 244     -96.157   0.532  -3.668  1.00  0.00           H
ATOM   2415 2HB  ARG A 244     -97.678  -0.281  -3.231  1.00  0.00           H
ATOM   2416 1HG  ARG A 244     -97.557  -1.692  -5.182  1.00  0.00           H
ATOM   2417 2HG  ARG A 244     -96.147  -0.793  -5.796  1.00  0.00           H
ATOM   2418 1HD  ARG A 244     -94.844  -1.572  -3.900  1.00  0.00           H
ATOM   2419 2HD  ARG A 244     -96.251  -2.503  -3.331  1.00  0.00           H
ATOM   2420  HE  ARG A 244     -95.617  -3.497  -5.955  1.00  0.00           H
ATOM   2421 1HH1 ARG A 244     -94.039  -3.314  -2.852  1.00  0.00           H
ATOM   2422 2HH1 ARG A 244     -93.161  -4.789  -3.203  1.00  0.00           H
ATOM   2423 1HH2 ARG A 244     -94.614  -5.185  -6.375  1.00  0.00           H
ATOM   2424 2HH2 ARG A 244     -93.488  -5.856  -5.214  1.00  0.00           H
ATOM   2425  N   ILE A 245     -97.861   3.072  -3.325  1.00  0.00           N
ATOM   2426  CA  ILE A 245     -98.457   4.008  -2.389  1.00  0.00           C
ATOM   2427  C   ILE A 245     -99.532   4.851  -3.084  1.00  0.00           C
ATOM   2428  O   ILE A 245    -100.620   5.019  -2.555  1.00  0.00           O
ATOM   2429  CB  ILE A 245     -97.397   4.932  -1.764  1.00  0.00           C
ATOM   2430  CG1 ILE A 245     -96.481   4.140  -0.829  1.00  0.00           C
ATOM   2431  CG2 ILE A 245     -98.065   6.076  -1.016  1.00  0.00           C
ATOM   2432  CD1 ILE A 245     -95.270   4.915  -0.360  1.00  0.00           C
ATOM   2433  H   ILE A 245     -96.896   3.194  -3.594  1.00  0.00           H
ATOM   2434  HA  ILE A 245     -99.010   3.475  -1.614  1.00  0.00           H
ATOM   2435  HB  ILE A 245     -96.767   5.335  -2.556  1.00  0.00           H
ATOM   2436 1HG1 ILE A 245     -97.075   3.840   0.032  1.00  0.00           H
ATOM   2437 2HG1 ILE A 245     -96.154   3.252  -1.373  1.00  0.00           H
ATOM   2438 1HG2 ILE A 245     -97.301   6.721  -0.581  1.00  0.00           H
ATOM   2439 2HG2 ILE A 245     -98.676   6.655  -1.707  1.00  0.00           H
ATOM   2440 3HG2 ILE A 245     -98.694   5.674  -0.222  1.00  0.00           H
ATOM   2441 1HD1 ILE A 245     -94.667   4.287   0.296  1.00  0.00           H
ATOM   2442 2HD1 ILE A 245     -94.671   5.216  -1.224  1.00  0.00           H
ATOM   2443 3HD1 ILE A 245     -95.592   5.802   0.182  1.00  0.00           H
ATOM   2444  N   GLN A 246     -99.236   5.359  -4.291  1.00  0.00           N
ATOM   2445  CA  GLN A 246    -100.202   6.174  -5.009  1.00  0.00           C
ATOM   2446  C   GLN A 246    -101.498   5.378  -5.233  1.00  0.00           C
ATOM   2447  O   GLN A 246    -102.589   5.851  -4.934  1.00  0.00           O
ATOM   2448  CB  GLN A 246     -99.627   6.637  -6.351  1.00  0.00           C
ATOM   2449  CG  GLN A 246     -98.640   7.786  -6.240  1.00  0.00           C
ATOM   2450  CD  GLN A 246     -98.069   8.189  -7.587  1.00  0.00           C
ATOM   2451  NE2 GLN A 246     -98.648   9.222  -8.187  1.00  0.00           N
ATOM   2452  OE1 GLN A 246     -97.117   7.581  -8.081  1.00  0.00           O
ATOM   2453  H   GLN A 246     -98.335   5.180  -4.710  1.00  0.00           H
ATOM   2454  HA  GLN A 246    -100.453   7.054  -4.415  1.00  0.00           H
ATOM   2455 1HB  GLN A 246     -99.139   5.772  -6.799  1.00  0.00           H
ATOM   2456 2HB  GLN A 246    -100.473   6.938  -6.970  1.00  0.00           H
ATOM   2457 1HG  GLN A 246     -98.853   8.696  -5.681  1.00  0.00           H
ATOM   2458 2HG  GLN A 246     -97.887   7.201  -5.709  1.00  0.00           H
ATOM   2459 1HE2 GLN A 246     -98.315   9.536  -9.078  1.00  0.00           H
ATOM   2460 2HE2 GLN A 246     -99.417   9.689  -7.751  1.00  0.00           H
ATOM   2461  N   ARG A 247    -101.359   4.170  -5.748  1.00  0.00           N
ATOM   2462  CA  ARG A 247    -102.512   3.332  -6.069  1.00  0.00           C
ATOM   2463  C   ARG A 247    -103.295   2.932  -4.807  1.00  0.00           C
ATOM   2464  O   ARG A 247    -104.506   3.040  -4.782  1.00  0.00           O
ATOM   2465  CB  ARG A 247    -102.115   2.114  -6.888  1.00  0.00           C
ATOM   2466  CG  ARG A 247    -101.704   2.414  -8.321  1.00  0.00           C
ATOM   2467  CD  ARG A 247    -101.262   1.224  -9.092  1.00  0.00           C
ATOM   2468  NE  ARG A 247    -100.892   1.503 -10.471  1.00  0.00           N
ATOM   2469  CZ  ARG A 247    -100.443   0.581 -11.344  1.00  0.00           C
ATOM   2470  NH1 ARG A 247    -100.267  -0.671 -10.977  1.00  0.00           N
ATOM   2471  NH2 ARG A 247    -100.157   0.973 -12.573  1.00  0.00           N
ATOM   2472  H   ARG A 247    -100.430   3.815  -5.927  1.00  0.00           H
ATOM   2473  HA  ARG A 247    -103.195   3.878  -6.721  1.00  0.00           H
ATOM   2474 1HB  ARG A 247    -101.284   1.638  -6.368  1.00  0.00           H
ATOM   2475 2HB  ARG A 247    -102.972   1.442  -6.893  1.00  0.00           H
ATOM   2476 1HG  ARG A 247    -102.557   2.852  -8.842  1.00  0.00           H
ATOM   2477 2HG  ARG A 247    -100.882   3.130  -8.303  1.00  0.00           H
ATOM   2478 1HD  ARG A 247    -100.389   0.791  -8.602  1.00  0.00           H
ATOM   2479 2HD  ARG A 247    -102.068   0.493  -9.110  1.00  0.00           H
ATOM   2480  HE  ARG A 247    -100.910   2.378 -10.978  1.00  0.00           H
ATOM   2481 1HH1 ARG A 247    -100.472  -0.949 -10.029  1.00  0.00           H
ATOM   2482 2HH1 ARG A 247     -99.928  -1.345 -11.647  1.00  0.00           H
ATOM   2483 1HH2 ARG A 247    -100.280   1.941 -12.833  1.00  0.00           H
ATOM   2484 2HH2 ARG A 247     -99.818   0.302 -13.248  1.00  0.00           H
ATOM   2485  N   ARG A 248    -102.589   2.537  -3.750  1.00  0.00           N
ATOM   2486  CA  ARG A 248    -103.235   2.087  -2.516  1.00  0.00           C
ATOM   2487  C   ARG A 248    -104.023   3.203  -1.815  1.00  0.00           C
ATOM   2488  O   ARG A 248    -105.146   2.985  -1.358  1.00  0.00           O
ATOM   2489  CB  ARG A 248    -102.237   1.439  -1.568  1.00  0.00           C
ATOM   2490  CG  ARG A 248    -101.722   0.078  -2.013  1.00  0.00           C
ATOM   2491  CD  ARG A 248    -100.609  -0.455  -1.186  1.00  0.00           C
ATOM   2492  NE  ARG A 248    -100.042  -1.702  -1.672  1.00  0.00           N
ATOM   2493  CZ  ARG A 248     -98.975  -2.320  -1.130  1.00  0.00           C
ATOM   2494  NH1 ARG A 248     -98.332  -1.793  -0.110  1.00  0.00           N
ATOM   2495  NH2 ARG A 248     -98.573  -3.458  -1.667  1.00  0.00           N
ATOM   2496  H   ARG A 248    -101.580   2.549  -3.801  1.00  0.00           H
ATOM   2497  HA  ARG A 248    -103.903   1.253  -2.735  1.00  0.00           H
ATOM   2498 1HB  ARG A 248    -101.398   2.126  -1.470  1.00  0.00           H
ATOM   2499 2HB  ARG A 248    -102.736   1.336  -0.605  1.00  0.00           H
ATOM   2500 1HG  ARG A 248    -102.546  -0.635  -1.970  1.00  0.00           H
ATOM   2501 2HG  ARG A 248    -101.368   0.162  -3.041  1.00  0.00           H
ATOM   2502 1HD  ARG A 248     -99.807   0.280  -1.156  1.00  0.00           H
ATOM   2503 2HD  ARG A 248    -100.974  -0.635  -0.175  1.00  0.00           H
ATOM   2504  HE  ARG A 248    -100.331  -2.281  -2.448  1.00  0.00           H
ATOM   2505 1HH1 ARG A 248     -98.642  -0.912   0.277  1.00  0.00           H
ATOM   2506 2HH1 ARG A 248     -97.535  -2.272   0.281  1.00  0.00           H
ATOM   2507 1HH2 ARG A 248     -99.066  -3.841  -2.463  1.00  0.00           H
ATOM   2508 2HH2 ARG A 248     -97.775  -3.941  -1.281  1.00  0.00           H
ATOM   2509  N   ILE A 249    -103.441   4.407  -1.736  1.00  0.00           N
ATOM   2510  CA  ILE A 249    -104.091   5.543  -1.113  1.00  0.00           C
ATOM   2511  C   ILE A 249    -105.341   5.946  -1.914  1.00  0.00           C
ATOM   2512  O   ILE A 249    -106.409   6.174  -1.330  1.00  0.00           O
ATOM   2513  CB  ILE A 249    -103.138   6.746  -1.000  1.00  0.00           C
ATOM   2514  CG1 ILE A 249    -102.030   6.455   0.014  1.00  0.00           C
ATOM   2515  CG2 ILE A 249    -103.907   7.999  -0.608  1.00  0.00           C
ATOM   2516  CD1 ILE A 249    -100.931   7.494   0.032  1.00  0.00           C
ATOM   2517  H   ILE A 249    -102.514   4.522  -2.123  1.00  0.00           H
ATOM   2518  HA  ILE A 249    -104.485   5.272  -0.135  1.00  0.00           H
ATOM   2519  HB  ILE A 249    -102.651   6.906  -1.961  1.00  0.00           H
ATOM   2520 1HG1 ILE A 249    -102.495   6.401   0.996  1.00  0.00           H
ATOM   2521 2HG1 ILE A 249    -101.605   5.484  -0.241  1.00  0.00           H
ATOM   2522 1HG2 ILE A 249    -103.218   8.840  -0.531  1.00  0.00           H
ATOM   2523 2HG2 ILE A 249    -104.661   8.216  -1.363  1.00  0.00           H
ATOM   2524 3HG2 ILE A 249    -104.393   7.841   0.355  1.00  0.00           H
ATOM   2525 1HD1 ILE A 249    -100.181   7.218   0.774  1.00  0.00           H
ATOM   2526 2HD1 ILE A 249    -100.462   7.549  -0.952  1.00  0.00           H
ATOM   2527 3HD1 ILE A 249    -101.352   8.465   0.288  1.00  0.00           H
ATOM   2528  N   GLU A 250    -105.232   6.009  -3.234  1.00  0.00           N
ATOM   2529  CA  GLU A 250    -106.409   6.379  -4.043  1.00  0.00           C
ATOM   2530  C   GLU A 250    -107.460   5.259  -3.987  1.00  0.00           C
ATOM   2531  O   GLU A 250    -108.659   5.508  -4.060  1.00  0.00           O
ATOM   2532  CB  GLU A 250    -106.026   6.671  -5.486  1.00  0.00           C
ATOM   2533  CG  GLU A 250    -105.196   7.942  -5.663  1.00  0.00           C
ATOM   2534  CD  GLU A 250    -104.686   8.140  -7.084  1.00  0.00           C
ATOM   2535  OE1 GLU A 250    -103.979   9.138  -7.320  1.00  0.00           O
ATOM   2536  OE2 GLU A 250    -104.989   7.308  -7.972  1.00  0.00           O
ATOM   2537  H   GLU A 250    -104.358   5.810  -3.701  1.00  0.00           H
ATOM   2538  HA  GLU A 250    -106.875   7.274  -3.629  1.00  0.00           H
ATOM   2539 1HB  GLU A 250    -105.461   5.811  -5.844  1.00  0.00           H
ATOM   2540 2HB  GLU A 250    -106.955   6.758  -6.049  1.00  0.00           H
ATOM   2541 1HG  GLU A 250    -105.721   8.849  -5.363  1.00  0.00           H
ATOM   2542 2HG  GLU A 250    -104.342   7.786  -5.007  1.00  0.00           H
ATOM   2543  N   ALA A 251    -106.998   4.036  -3.850  1.00  0.00           N
ATOM   2544  CA  ALA A 251    -107.889   2.877  -3.877  1.00  0.00           C
ATOM   2545  C   ALA A 251    -108.831   2.914  -2.682  1.00  0.00           C
ATOM   2546  O   ALA A 251    -110.026   2.600  -2.804  1.00  0.00           O
ATOM   2547  CB  ALA A 251    -107.077   1.581  -3.867  1.00  0.00           C
ATOM   2548  H   ALA A 251    -106.006   3.891  -3.723  1.00  0.00           H
ATOM   2549  HA  ALA A 251    -108.480   2.909  -4.793  1.00  0.00           H
ATOM   2550 1HB  ALA A 251    -107.754   0.727  -3.888  1.00  0.00           H
ATOM   2551 2HB  ALA A 251    -106.428   1.550  -4.744  1.00  0.00           H
ATOM   2552 3HB  ALA A 251    -106.469   1.539  -2.965  1.00  0.00           H
ATOM   2553  N   ILE A 252    -108.296   3.280  -1.529  1.00  0.00           N
ATOM   2554  CA  ILE A 252    -109.053   3.257  -0.286  1.00  0.00           C
ATOM   2555  C   ILE A 252    -109.908   4.530  -0.129  1.00  0.00           C
ATOM   2556  O   ILE A 252    -110.783   4.611   0.727  1.00  0.00           O
ATOM   2557  CB  ILE A 252    -108.120   3.114   0.929  1.00  0.00           C
ATOM   2558  CG1 ILE A 252    -107.200   4.331   1.043  1.00  0.00           C
ATOM   2559  CG2 ILE A 252    -107.305   1.834   0.829  1.00  0.00           C
ATOM   2560  CD1 ILE A 252    -106.417   4.388   2.334  1.00  0.00           C
ATOM   2561  H   ILE A 252    -107.333   3.582  -1.513  1.00  0.00           H
ATOM   2562  HA  ILE A 252    -109.790   2.456  -0.300  1.00  0.00           H
ATOM   2563  HB  ILE A 252    -108.722   3.091   1.838  1.00  0.00           H
ATOM   2564 1HG1 ILE A 252    -106.508   4.295   0.201  1.00  0.00           H
ATOM   2565 2HG1 ILE A 252    -107.825   5.220   0.959  1.00  0.00           H
ATOM   2566 1HG2 ILE A 252    -106.651   1.749   1.695  1.00  0.00           H
ATOM   2567 2HG2 ILE A 252    -107.978   0.976   0.795  1.00  0.00           H
ATOM   2568 3HG2 ILE A 252    -106.702   1.857  -0.080  1.00  0.00           H
ATOM   2569 1HD1 ILE A 252    -105.786   5.279   2.342  1.00  0.00           H
ATOM   2570 2HD1 ILE A 252    -107.107   4.427   3.178  1.00  0.00           H
ATOM   2571 3HD1 ILE A 252    -105.790   3.501   2.420  1.00  0.00           H
ATOM   2572  N   LEU A 253    -109.652   5.537  -0.957  1.00  0.00           N
ATOM   2573  CA  LEU A 253    -110.362   6.804  -0.847  1.00  0.00           C
ATOM   2574  C   LEU A 253    -111.433   6.953  -1.927  1.00  0.00           C
ATOM   2575  O   LEU A 253    -112.468   7.580  -1.672  1.00  0.00           O
ATOM   2576  CB  LEU A 253    -109.364   7.967  -0.923  1.00  0.00           C
ATOM   2577  CG  LEU A 253    -108.322   8.009   0.201  1.00  0.00           C
ATOM   2578  CD1 LEU A 253    -107.309   9.115  -0.066  1.00  0.00           C
ATOM   2579  CD2 LEU A 253    -109.021   8.228   1.534  1.00  0.00           C
ATOM   2580  H   LEU A 253    -108.952   5.423  -1.676  1.00  0.00           H
ATOM   2581  HA  LEU A 253    -110.899   6.842   0.099  1.00  0.00           H
ATOM   2582 1HB  LEU A 253    -108.882   7.727  -1.871  1.00  0.00           H
ATOM   2583 2HB  LEU A 253    -109.871   8.930  -1.010  1.00  0.00           H
ATOM   2584  HG  LEU A 253    -107.841   7.032   0.233  1.00  0.00           H
ATOM   2585 1HD1 LEU A 253    -106.574   9.137   0.738  1.00  0.00           H
ATOM   2586 2HD1 LEU A 253    -106.806   8.926  -1.013  1.00  0.00           H
ATOM   2587 3HD1 LEU A 253    -107.823  10.075  -0.113  1.00  0.00           H
ATOM   2588 1HD2 LEU A 253    -108.279   8.258   2.332  1.00  0.00           H
ATOM   2589 2HD2 LEU A 253    -109.566   9.172   1.508  1.00  0.00           H
ATOM   2590 3HD2 LEU A 253    -109.719   7.412   1.718  1.00  0.00           H
ATOM   2591  N   SER A 254    -111.211   6.337  -3.084  1.00  0.00           N
ATOM   2592  CA  SER A 254    -112.097   6.501  -4.226  1.00  0.00           C
ATOM   2593  C   SER A 254    -113.540   6.097  -3.893  1.00  0.00           C
ATOM   2594  O   SER A 254    -114.467   6.810  -4.246  1.00  0.00           O
ATOM   2595  CB  SER A 254    -111.575   5.690  -5.397  1.00  0.00           C
ATOM   2596  OG  SER A 254    -112.424   5.765  -6.508  1.00  0.00           O
ATOM   2597  H   SER A 254    -110.402   5.738  -3.171  1.00  0.00           H
ATOM   2598  HA  SER A 254    -112.105   7.517  -4.623  1.00  0.00           H
ATOM   2599 1HB  SER A 254    -110.593   6.073  -5.675  1.00  0.00           H
ATOM   2600 2HB  SER A 254    -111.483   4.650  -5.089  1.00  0.00           H
ATOM   2601  HG  SER A 254    -112.060   5.240  -7.225  1.00  0.00           H
ATOM   2602  N   PRO A 255    -113.724   4.967  -3.208  1.00  0.00           N
ATOM   2603  CA  PRO A 255    -115.072   4.448  -2.923  1.00  0.00           C
ATOM   2604  C   PRO A 255    -115.753   5.042  -1.708  1.00  0.00           C
ATOM   2605  O   PRO A 255    -116.814   4.553  -1.303  1.00  0.00           O
ATOM   2606  CB  PRO A 255    -114.842   2.946  -2.741  1.00  0.00           C
ATOM   2607  CG  PRO A 255    -113.489   2.849  -2.121  1.00  0.00           C
ATOM   2608  CD  PRO A 255    -112.677   3.941  -2.764  1.00  0.00           C
ATOM   2609  HA  PRO A 255    -115.798   4.694  -3.711  1.00  0.00           H
ATOM   2610 1HB  PRO A 255    -115.609   2.495  -2.093  1.00  0.00           H
ATOM   2611 2HB  PRO A 255    -114.877   2.411  -3.701  1.00  0.00           H
ATOM   2612 1HG  PRO A 255    -113.541   2.987  -1.030  1.00  0.00           H
ATOM   2613 2HG  PRO A 255    -113.038   1.862  -2.300  1.00  0.00           H
ATOM   2614 1HD  PRO A 255    -111.957   4.392  -2.065  1.00  0.00           H
ATOM   2615 2HD  PRO A 255    -112.099   3.576  -3.626  1.00  0.00           H
ATOM   2616  N   ILE A 256    -115.158   6.069  -1.100  1.00  0.00           N
ATOM   2617  CA  ILE A 256    -115.781   6.735   0.038  1.00  0.00           C
ATOM   2618  C   ILE A 256    -116.953   7.599  -0.460  1.00  0.00           C
ATOM   2619  O   ILE A 256    -116.772   8.423  -1.368  1.00  0.00           O
ATOM   2620  CB  ILE A 256    -114.778   7.609   0.813  1.00  0.00           C
ATOM   2621  CG1 ILE A 256    -113.683   6.740   1.436  1.00  0.00           C
ATOM   2622  CG2 ILE A 256    -115.494   8.419   1.883  1.00  0.00           C
ATOM   2623  CD1 ILE A 256    -112.569   7.533   2.083  1.00  0.00           C
ATOM   2624  H   ILE A 256    -114.260   6.396  -1.429  1.00  0.00           H
ATOM   2625  HA  ILE A 256    -116.229   6.004   0.712  1.00  0.00           H
ATOM   2626  HB  ILE A 256    -114.284   8.285   0.116  1.00  0.00           H
ATOM   2627 1HG1 ILE A 256    -114.157   6.105   2.183  1.00  0.00           H
ATOM   2628 2HG1 ILE A 256    -113.269   6.119   0.641  1.00  0.00           H
ATOM   2629 1HG2 ILE A 256    -114.770   9.031   2.421  1.00  0.00           H
ATOM   2630 2HG2 ILE A 256    -116.238   9.063   1.416  1.00  0.00           H
ATOM   2631 3HG2 ILE A 256    -115.988   7.743   2.582  1.00  0.00           H
ATOM   2632 1HD1 ILE A 256    -111.831   6.850   2.503  1.00  0.00           H
ATOM   2633 2HD1 ILE A 256    -112.091   8.169   1.338  1.00  0.00           H
ATOM   2634 3HD1 ILE A 256    -112.979   8.153   2.879  1.00  0.00           H
ATOM   2635  N   VAL A 257    -118.155   7.400   0.076  1.00  0.00           N
ATOM   2636  CA  VAL A 257    -119.304   8.194  -0.368  1.00  0.00           C
ATOM   2637  C   VAL A 257    -119.141   9.669  -0.051  1.00  0.00           C
ATOM   2638  O   VAL A 257    -118.917  10.035   1.101  1.00  0.00           O
ATOM   2639  CB  VAL A 257    -120.613   7.695   0.272  1.00  0.00           C
ATOM   2640  CG1 VAL A 257    -121.774   8.595  -0.125  1.00  0.00           C
ATOM   2641  CG2 VAL A 257    -120.892   6.257  -0.138  1.00  0.00           C
ATOM   2642  H   VAL A 257    -118.288   6.702   0.793  1.00  0.00           H
ATOM   2643  HA  VAL A 257    -119.427   8.142  -1.451  1.00  0.00           H
ATOM   2644  HB  VAL A 257    -120.502   7.701   1.357  1.00  0.00           H
ATOM   2645 1HG1 VAL A 257    -122.693   8.228   0.338  1.00  0.00           H
ATOM   2646 2HG1 VAL A 257    -121.581   9.612   0.216  1.00  0.00           H
ATOM   2647 3HG1 VAL A 257    -121.887   8.588  -1.207  1.00  0.00           H
ATOM   2648 1HG2 VAL A 257    -121.820   5.920   0.324  1.00  0.00           H
ATOM   2649 2HG2 VAL A 257    -120.983   6.199  -1.223  1.00  0.00           H
ATOM   2650 3HG2 VAL A 257    -120.071   5.620   0.194  1.00  0.00           H
ATOM   2651  N   GLY A 258    -119.236  10.488  -1.085  1.00  0.00           N
ATOM   2652  CA  GLY A 258    -119.011  11.911  -0.950  1.00  0.00           C
ATOM   2653  C   GLY A 258    -117.635  12.372  -1.380  1.00  0.00           C
ATOM   2654  O   GLY A 258    -117.406  13.584  -1.452  1.00  0.00           O
ATOM   2655  H   GLY A 258    -119.470  10.111  -1.992  1.00  0.00           H
ATOM   2656 1HA  GLY A 258    -119.738  12.449  -1.563  1.00  0.00           H
ATOM   2657 2HA  GLY A 258    -119.136  12.196   0.094  1.00  0.00           H
ATOM   2658  N   ASN A 259    -116.713  11.448  -1.661  1.00  0.00           N
ATOM   2659  CA  ASN A 259    -115.386  11.836  -2.154  1.00  0.00           C
ATOM   2660  C   ASN A 259    -115.499  12.215  -3.629  1.00  0.00           C
ATOM   2661  O   ASN A 259    -115.835  11.382  -4.483  1.00  0.00           O
ATOM   2662  CB  ASN A 259    -114.358  10.737  -1.960  1.00  0.00           C
ATOM   2663  CG  ASN A 259    -112.958  11.143  -2.332  1.00  0.00           C
ATOM   2664  ND2 ASN A 259    -112.001  10.454  -1.766  1.00  0.00           N
ATOM   2665  OD1 ASN A 259    -112.751  12.020  -3.178  1.00  0.00           O
ATOM   2666  H   ASN A 259    -116.927  10.468  -1.539  1.00  0.00           H
ATOM   2667  HA  ASN A 259    -115.028  12.709  -1.606  1.00  0.00           H
ATOM   2668 1HB  ASN A 259    -114.328  10.157  -1.037  1.00  0.00           H
ATOM   2669 2HB  ASN A 259    -114.770  10.121  -2.761  1.00  0.00           H
ATOM   2670 1HD2 ASN A 259    -111.045  10.671  -1.967  1.00  0.00           H
ATOM   2671 2HD2 ASN A 259    -112.224   9.713  -1.133  1.00  0.00           H
ATOM   2672  N   GLY A 260    -115.267  13.494  -3.931  1.00  0.00           N
ATOM   2673  CA  GLY A 260    -115.453  14.051  -5.263  1.00  0.00           C
ATOM   2674  C   GLY A 260    -114.340  13.610  -6.213  1.00  0.00           C
ATOM   2675  O   GLY A 260    -114.595  13.248  -7.368  1.00  0.00           O
ATOM   2676  H   GLY A 260    -114.945  14.094  -3.186  1.00  0.00           H
ATOM   2677 1HA  GLY A 260    -116.411  13.717  -5.661  1.00  0.00           H
ATOM   2678 2HA  GLY A 260    -115.449  15.139  -5.197  1.00  0.00           H
ATOM   2679  N   ASN A 261    -113.103  13.689  -5.736  1.00  0.00           N
ATOM   2680  CA  ASN A 261    -111.938  13.368  -6.545  1.00  0.00           C
ATOM   2681  C   ASN A 261    -110.772  13.078  -5.588  1.00  0.00           C
ATOM   2682  O   ASN A 261    -110.720  13.592  -4.485  1.00  0.00           O
ATOM   2683  CB  ASN A 261    -111.591  14.479  -7.519  1.00  0.00           C
ATOM   2684  CG  ASN A 261    -110.609  14.068  -8.582  1.00  0.00           C
ATOM   2685  ND2 ASN A 261    -109.923  15.042  -9.121  1.00  0.00           N
ATOM   2686  OD1 ASN A 261    -110.421  12.877  -8.854  1.00  0.00           O
ATOM   2687  H   ASN A 261    -112.972  13.983  -4.780  1.00  0.00           H
ATOM   2688  HA  ASN A 261    -112.148  12.496  -7.166  1.00  0.00           H
ATOM   2689 1HB  ASN A 261    -112.373  15.089  -7.973  1.00  0.00           H
ATOM   2690 2HB  ASN A 261    -111.067  15.064  -6.763  1.00  0.00           H
ATOM   2691 1HD2 ASN A 261    -109.251  14.843  -9.834  1.00  0.00           H
ATOM   2692 2HD2 ASN A 261    -110.069  15.984  -8.821  1.00  0.00           H
ATOM   2693  N   VAL A 262    -109.842  12.230  -5.997  1.00  0.00           N
ATOM   2694  CA  VAL A 262    -108.710  11.934  -5.124  1.00  0.00           C
ATOM   2695  C   VAL A 262    -107.480  11.667  -5.968  1.00  0.00           C
ATOM   2696  O   VAL A 262    -107.548  10.994  -7.002  1.00  0.00           O
ATOM   2697  CB  VAL A 262    -108.980  10.723  -4.212  1.00  0.00           C
ATOM   2698  CG1 VAL A 262    -109.266   9.484  -5.047  1.00  0.00           C
ATOM   2699  CG2 VAL A 262    -107.798  10.479  -3.286  1.00  0.00           C
ATOM   2700  H   VAL A 262    -109.896  11.783  -6.901  1.00  0.00           H
ATOM   2701  HA  VAL A 262    -108.430  12.806  -4.529  1.00  0.00           H
ATOM   2702  HB  VAL A 262    -109.839  10.941  -3.578  1.00  0.00           H
ATOM   2703 1HG1 VAL A 262    -109.456   8.636  -4.387  1.00  0.00           H
ATOM   2704 2HG1 VAL A 262    -110.142   9.659  -5.670  1.00  0.00           H
ATOM   2705 3HG1 VAL A 262    -108.407   9.263  -5.680  1.00  0.00           H
ATOM   2706 1HG2 VAL A 262    -108.008   9.620  -2.649  1.00  0.00           H
ATOM   2707 2HG2 VAL A 262    -106.905  10.282  -3.881  1.00  0.00           H
ATOM   2708 3HG2 VAL A 262    -107.635  11.359  -2.665  1.00  0.00           H
ATOM   2709  N   HIS A 263    -106.370  12.240  -5.528  1.00  0.00           N
ATOM   2710  CA  HIS A 263    -105.078  12.096  -6.163  1.00  0.00           C
ATOM   2711  C   HIS A 263    -104.025  11.858  -5.108  1.00  0.00           C
ATOM   2712  O   HIS A 263    -104.078  12.420  -4.030  1.00  0.00           O
ATOM   2713  CB  HIS A 263    -104.727  13.332  -6.998  1.00  0.00           C
ATOM   2714  CG  HIS A 263    -105.670  13.575  -8.135  1.00  0.00           C
ATOM   2715  CD2 HIS A 263    -106.700  14.443  -8.270  1.00  0.00           C
ATOM   2716  ND1 HIS A 263    -105.603  12.872  -9.321  1.00  0.00           N
ATOM   2717  CE1 HIS A 263    -106.552  13.298 -10.135  1.00  0.00           C
ATOM   2718  NE2 HIS A 263    -107.232  14.250  -9.522  1.00  0.00           N
ATOM   2719  H   HIS A 263    -106.448  12.809  -4.696  1.00  0.00           H
ATOM   2720  HA  HIS A 263    -105.105  11.261  -6.864  1.00  0.00           H
ATOM   2721 1HB  HIS A 263    -104.753  14.226  -6.376  1.00  0.00           H
ATOM   2722 2HB  HIS A 263    -103.735  13.222  -7.435  1.00  0.00           H
ATOM   2723  HD1 HIS A 263    -104.995  12.103  -9.518  1.00  0.00           H
ATOM   2724  HD2 HIS A 263    -107.127  15.194  -7.605  1.00  0.00           H
ATOM   2725  HE1 HIS A 263    -106.668  12.864 -11.128  1.00  0.00           H
ATOM   2726  N   ALA A 264    -103.045  11.043  -5.452  1.00  0.00           N
ATOM   2727  CA  ALA A 264    -101.875  10.844  -4.630  1.00  0.00           C
ATOM   2728  C   ALA A 264    -100.649  10.999  -5.532  1.00  0.00           C
ATOM   2729  O   ALA A 264    -100.689  10.663  -6.731  1.00  0.00           O
ATOM   2730  CB  ALA A 264    -101.843   9.413  -4.012  1.00  0.00           C
ATOM   2731  H   ALA A 264    -103.125  10.539  -6.324  1.00  0.00           H
ATOM   2732  HA  ALA A 264    -101.897  11.564  -3.811  1.00  0.00           H
ATOM   2733 1HB  ALA A 264    -100.948   9.300  -3.400  1.00  0.00           H
ATOM   2734 2HB  ALA A 264    -102.728   9.264  -3.392  1.00  0.00           H
ATOM   2735 3HB  ALA A 264    -101.831   8.672  -4.811  1.00  0.00           H
ATOM   2736  N   GLN A 265     -99.566  11.524  -4.965  1.00  0.00           N
ATOM   2737  CA  GLN A 265     -98.344  11.777  -5.711  1.00  0.00           C
ATOM   2738  C   GLN A 265     -97.179  11.513  -4.764  1.00  0.00           C
ATOM   2739  O   GLN A 265     -97.074  12.130  -3.699  1.00  0.00           O
ATOM   2740  CB  GLN A 265     -98.295  13.209  -6.248  1.00  0.00           C
ATOM   2741  CG  GLN A 265     -97.075  13.515  -7.100  1.00  0.00           C
ATOM   2742  CD  GLN A 265     -97.170  14.868  -7.778  1.00  0.00           C
ATOM   2743  NE2 GLN A 265     -96.198  15.168  -8.635  1.00  0.00           N
ATOM   2744  OE1 GLN A 265     -98.107  15.635  -7.541  1.00  0.00           O
ATOM   2745  H   GLN A 265     -99.599  11.753  -3.982  1.00  0.00           H
ATOM   2746  HA  GLN A 265     -98.288  11.095  -6.560  1.00  0.00           H
ATOM   2747 1HB  GLN A 265     -99.202  13.357  -6.834  1.00  0.00           H
ATOM   2748 2HB  GLN A 265     -98.313  13.869  -5.381  1.00  0.00           H
ATOM   2749 1HG  GLN A 265     -96.057  13.392  -6.737  1.00  0.00           H
ATOM   2750 2HG  GLN A 265     -97.293  12.743  -7.840  1.00  0.00           H
ATOM   2751 1HE2 GLN A 265     -96.206  16.047  -9.113  1.00  0.00           H
ATOM   2752 2HE2 GLN A 265     -95.458  14.516  -8.800  1.00  0.00           H
ATOM   2753  N   VAL A 266     -96.331  10.563  -5.139  1.00  0.00           N
ATOM   2754  CA  VAL A 266     -95.210  10.151  -4.313  1.00  0.00           C
ATOM   2755  C   VAL A 266     -93.881  10.371  -5.021  1.00  0.00           C
ATOM   2756  O   VAL A 266     -93.687   9.950  -6.158  1.00  0.00           O
ATOM   2757  CB  VAL A 266     -95.325   8.667  -3.914  1.00  0.00           C
ATOM   2758  CG1 VAL A 266     -94.152   8.261  -3.033  1.00  0.00           C
ATOM   2759  CG2 VAL A 266     -96.641   8.409  -3.196  1.00  0.00           C
ATOM   2760  H   VAL A 266     -96.475  10.114  -6.032  1.00  0.00           H
ATOM   2761  HA  VAL A 266     -95.156  10.734  -3.395  1.00  0.00           H
ATOM   2762  HB  VAL A 266     -95.331   8.057  -4.816  1.00  0.00           H
ATOM   2763 1HG1 VAL A 266     -94.249   7.209  -2.761  1.00  0.00           H
ATOM   2764 2HG1 VAL A 266     -93.220   8.408  -3.578  1.00  0.00           H
ATOM   2765 3HG1 VAL A 266     -94.146   8.870  -2.130  1.00  0.00           H
ATOM   2766 1HG2 VAL A 266     -96.706   7.356  -2.922  1.00  0.00           H
ATOM   2767 2HG2 VAL A 266     -96.692   9.024  -2.297  1.00  0.00           H
ATOM   2768 3HG2 VAL A 266     -97.470   8.662  -3.857  1.00  0.00           H
ATOM   2769  N   THR A 267     -92.970  11.010  -4.299  1.00  0.00           N
ATOM   2770  CA  THR A 267     -91.626  11.338  -4.752  1.00  0.00           C
ATOM   2771  C   THR A 267     -90.654  10.604  -3.816  1.00  0.00           C
ATOM   2772  O   THR A 267     -90.411  11.068  -2.720  1.00  0.00           O
ATOM   2773  CB  THR A 267     -91.348  12.854  -4.733  1.00  0.00           C
ATOM   2774  CG2 THR A 267     -89.940  13.144  -5.227  1.00  0.00           C
ATOM   2775  OG1 THR A 267     -92.294  13.526  -5.573  1.00  0.00           O
ATOM   2776  H   THR A 267     -93.254  11.278  -3.368  1.00  0.00           H
ATOM   2777  HA  THR A 267     -91.495  11.017  -5.786  1.00  0.00           H
ATOM   2778  HB  THR A 267     -91.456  13.221  -3.712  1.00  0.00           H
ATOM   2779  HG1 THR A 267     -92.120  14.470  -5.560  1.00  0.00           H
ATOM   2780 1HG2 THR A 267     -89.762  14.219  -5.206  1.00  0.00           H
ATOM   2781 2HG2 THR A 267     -89.217  12.643  -4.581  1.00  0.00           H
ATOM   2782 3HG2 THR A 267     -89.830  12.778  -6.247  1.00  0.00           H
ATOM   2783  N   ALA A 268     -90.116   9.478  -4.255  1.00  0.00           N
ATOM   2784  CA  ALA A 268     -89.095   8.744  -3.484  1.00  0.00           C
ATOM   2785  C   ALA A 268     -87.703   9.209  -3.904  1.00  0.00           C
ATOM   2786  O   ALA A 268     -87.507   9.555  -5.074  1.00  0.00           O
ATOM   2787  CB  ALA A 268     -89.241   7.239  -3.700  1.00  0.00           C
ATOM   2788  H   ALA A 268     -90.417   9.110  -5.145  1.00  0.00           H
ATOM   2789  HA  ALA A 268     -89.238   8.958  -2.423  1.00  0.00           H
ATOM   2790 1HB  ALA A 268     -88.478   6.714  -3.123  1.00  0.00           H
ATOM   2791 2HB  ALA A 268     -90.230   6.917  -3.373  1.00  0.00           H
ATOM   2792 3HB  ALA A 268     -89.116   7.010  -4.756  1.00  0.00           H
ATOM   2793  N   GLN A 269     -86.721   9.056  -2.988  1.00  0.00           N
ATOM   2794  CA  GLN A 269     -85.331   9.465  -3.318  1.00  0.00           C
ATOM   2795  C   GLN A 269     -84.353   8.649  -2.437  1.00  0.00           C
ATOM   2796  O   GLN A 269     -84.521   8.469  -1.229  1.00  0.00           O
ATOM   2797  CB  GLN A 269     -85.126  10.966  -3.093  1.00  0.00           C
ATOM   2798  CG  GLN A 269     -83.740  11.467  -3.460  1.00  0.00           C
ATOM   2799  CD  GLN A 269     -83.612  12.972  -3.321  1.00  0.00           C
ATOM   2800  NE2 GLN A 269     -82.435  13.498  -3.641  1.00  0.00           N
ATOM   2801  OE1 GLN A 269     -84.564  13.657  -2.934  1.00  0.00           O
ATOM   2802  H   GLN A 269     -86.916   8.665  -2.077  1.00  0.00           H
ATOM   2803  HA  GLN A 269     -85.159   9.340  -4.387  1.00  0.00           H
ATOM   2804 1HB  GLN A 269     -85.875  11.481  -3.694  1.00  0.00           H
ATOM   2805 2HB  GLN A 269     -85.318  11.153  -2.037  1.00  0.00           H
ATOM   2806 1HG  GLN A 269     -82.827  11.017  -3.068  1.00  0.00           H
ATOM   2807 2HG  GLN A 269     -83.838  11.225  -4.518  1.00  0.00           H
ATOM   2808 1HE2 GLN A 269     -82.291  14.486  -3.570  1.00  0.00           H
ATOM   2809 2HE2 GLN A 269     -81.692  12.906  -3.953  1.00  0.00           H
ATOM   2810  N   LEU A 270     -83.311   8.164  -3.115  1.00  0.00           N
ATOM   2811  CA  LEU A 270     -82.301   7.353  -2.461  1.00  0.00           C
ATOM   2812  C   LEU A 270     -81.251   8.215  -1.790  1.00  0.00           C
ATOM   2813  O   LEU A 270     -81.013   9.371  -2.151  1.00  0.00           O
ATOM   2814  CB  LEU A 270     -81.644   6.406  -3.472  1.00  0.00           C
ATOM   2815  CG  LEU A 270     -82.616   5.544  -4.287  1.00  0.00           C
ATOM   2816  CD1 LEU A 270     -81.852   4.732  -5.322  1.00  0.00           C
ATOM   2817  CD2 LEU A 270     -83.392   4.630  -3.351  1.00  0.00           C
ATOM   2818  H   LEU A 270     -83.220   8.360  -4.101  1.00  0.00           H
ATOM   2819  HA  LEU A 270     -82.778   6.681  -1.749  1.00  0.00           H
ATOM   2820 1HB  LEU A 270     -81.165   7.141  -4.118  1.00  0.00           H
ATOM   2821 2HB  LEU A 270     -80.882   5.783  -3.007  1.00  0.00           H
ATOM   2822  HG  LEU A 270     -83.329   6.219  -4.760  1.00  0.00           H
ATOM   2823 1HD1 LEU A 270     -82.551   4.122  -5.896  1.00  0.00           H
ATOM   2824 2HD1 LEU A 270     -81.323   5.405  -5.996  1.00  0.00           H
ATOM   2825 3HD1 LEU A 270     -81.135   4.083  -4.820  1.00  0.00           H
ATOM   2826 1HD2 LEU A 270     -84.084   4.019  -3.930  1.00  0.00           H
ATOM   2827 2HD2 LEU A 270     -82.699   3.985  -2.813  1.00  0.00           H
ATOM   2828 3HD2 LEU A 270     -83.954   5.234  -2.635  1.00  0.00           H
ATOM   2829  N   ASP A 271     -80.597   7.622  -0.771  1.00  0.00           N
ATOM   2830  CA  ASP A 271     -79.452   8.258  -0.164  1.00  0.00           C
ATOM   2831  C   ASP A 271     -78.223   8.145  -1.079  1.00  0.00           C
ATOM   2832  O   ASP A 271     -77.374   7.255  -0.975  1.00  0.00           O
ATOM   2833  CB  ASP A 271     -79.166   7.640   1.205  1.00  0.00           C
ATOM   2834  CG  ASP A 271     -78.047   8.319   1.981  1.00  0.00           C
ATOM   2835  OD1 ASP A 271     -77.486   9.262   1.474  1.00  0.00           O
ATOM   2836  OD2 ASP A 271     -77.868   7.996   3.131  1.00  0.00           O
ATOM   2837  H   ASP A 271     -80.905   6.726  -0.422  1.00  0.00           H
ATOM   2838  HA  ASP A 271     -79.673   9.308   0.029  1.00  0.00           H
ATOM   2839 1HB  ASP A 271     -80.050   7.557   1.838  1.00  0.00           H
ATOM   2840 2HB  ASP A 271     -78.843   6.643   0.901  1.00  0.00           H
ATOM   2841  N   PHE A 272     -78.169   9.107  -1.994  1.00  0.00           N
ATOM   2842  CA  PHE A 272     -77.109   9.142  -2.994  1.00  0.00           C
ATOM   2843  C   PHE A 272     -75.833   9.675  -2.366  1.00  0.00           C
ATOM   2844  O   PHE A 272     -74.736   9.376  -2.845  1.00  0.00           O
ATOM   2845  CB  PHE A 272     -77.514  10.004  -4.194  1.00  0.00           C
ATOM   2846  CG  PHE A 272     -78.650   9.431  -4.994  1.00  0.00           C
ATOM   2847  CD1 PHE A 272     -79.905  10.020  -4.963  1.00  0.00           C
ATOM   2848  CD2 PHE A 272     -78.464   8.303  -5.779  1.00  0.00           C
ATOM   2849  CE1 PHE A 272     -80.950   9.494  -5.700  1.00  0.00           C
ATOM   2850  CE2 PHE A 272     -79.506   7.776  -6.516  1.00  0.00           C
ATOM   2851  CZ  PHE A 272     -80.750   8.373  -6.475  1.00  0.00           C
ATOM   2852  H   PHE A 272     -78.877   9.829  -1.998  1.00  0.00           H
ATOM   2853  HA  PHE A 272     -76.982   8.153  -3.436  1.00  0.00           H
ATOM   2854 1HB  PHE A 272     -77.837  10.987  -3.856  1.00  0.00           H
ATOM   2855 2HB  PHE A 272     -76.675  10.112  -4.878  1.00  0.00           H
ATOM   2856  HD1 PHE A 272     -80.063  10.906  -4.349  1.00  0.00           H
ATOM   2857  HD2 PHE A 272     -77.481   7.832  -5.810  1.00  0.00           H
ATOM   2858  HE1 PHE A 272     -81.931   9.966  -5.666  1.00  0.00           H
ATOM   2859  HE2 PHE A 272     -79.346   6.890  -7.130  1.00  0.00           H
ATOM   2860  HZ  PHE A 272     -81.573   7.956  -7.056  1.00  0.00           H
ATOM   2861  N   ALA A 273     -75.900  10.451  -1.318  1.00  0.00           N
ATOM   2862  CA  ALA A 273     -74.773  11.050  -0.632  1.00  0.00           C
ATOM   2863  C   ALA A 273     -73.853  10.009   0.029  1.00  0.00           C
ATOM   2864  O   ALA A 273     -72.753   9.750  -0.468  1.00  0.00           O
ATOM   2865  CB  ALA A 273     -75.228  12.022   0.454  1.00  0.00           C
ATOM   2866  H   ALA A 273     -76.834  10.629  -0.977  1.00  0.00           H
ATOM   2867  HA  ALA A 273     -74.180  11.609  -1.355  1.00  0.00           H
ATOM   2868 1HB  ALA A 273     -74.355  12.450   0.944  1.00  0.00           H
ATOM   2869 2HB  ALA A 273     -75.819  12.819   0.004  1.00  0.00           H
ATOM   2870 3HB  ALA A 273     -75.832  11.490   1.188  1.00  0.00           H
ATOM   2871  N   VAL A 274     -75.891   4.907   1.875  1.00  0.00           N
ATOM   2872  CA  VAL A 274     -76.827   3.823   2.172  1.00  0.00           C
ATOM   2873  C   VAL A 274     -77.324   3.336   0.797  1.00  0.00           C
ATOM   2874  O   VAL A 274     -77.361   2.144   0.486  1.00  0.00           O
ATOM   2875  CB  VAL A 274     -78.009   4.269   3.053  1.00  0.00           C
ATOM   2876  CG1 VAL A 274     -78.957   3.108   3.301  1.00  0.00           C
ATOM   2877  CG2 VAL A 274     -77.505   4.836   4.372  1.00  0.00           C
ATOM   2878  H   VAL A 274     -74.916   4.790   2.109  1.00  0.00           H
ATOM   2879  HA  VAL A 274     -76.410   3.124   2.897  1.00  0.00           H
ATOM   2880  HB  VAL A 274     -78.543   5.074   2.548  1.00  0.00           H
ATOM   2881 1HG1 VAL A 274     -79.787   3.442   3.926  1.00  0.00           H
ATOM   2882 2HG1 VAL A 274     -79.346   2.744   2.350  1.00  0.00           H
ATOM   2883 3HG1 VAL A 274     -78.424   2.303   3.808  1.00  0.00           H
ATOM   2884 1HG2 VAL A 274     -78.352   5.147   4.983  1.00  0.00           H
ATOM   2885 2HG2 VAL A 274     -76.937   4.070   4.902  1.00  0.00           H
ATOM   2886 3HG2 VAL A 274     -76.861   5.695   4.178  1.00  0.00           H
ATOM   2887  N   GLY A 275     -77.719   4.323  -0.047  1.00  0.00           N
ATOM   2888  CA  GLY A 275     -78.233   4.055  -1.378  1.00  0.00           C
ATOM   2889  C   GLY A 275     -79.663   3.515  -1.326  1.00  0.00           C
ATOM   2890  O   GLY A 275     -80.182   3.010  -2.326  1.00  0.00           O
ATOM   2891  H   GLY A 275     -77.649   5.280   0.270  1.00  0.00           H
ATOM   2892 1HA  GLY A 275     -78.227   4.980  -1.955  1.00  0.00           H
ATOM   2893 2HA  GLY A 275     -77.595   3.319  -1.865  1.00  0.00           H
ATOM   2894  N   ASP A 276     -80.333   3.604  -0.175  1.00  0.00           N
ATOM   2895  CA  ASP A 276     -81.692   3.089  -0.040  1.00  0.00           C
ATOM   2896  C   ASP A 276     -82.626   4.334   0.038  1.00  0.00           C
ATOM   2897  O   ASP A 276     -82.198   5.485   0.154  1.00  0.00           O
ATOM   2898  CB  ASP A 276     -81.833   2.196   1.193  1.00  0.00           C
ATOM   2899  CG  ASP A 276     -83.007   1.229   1.140  1.00  0.00           C
ATOM   2900  OD1 ASP A 276     -83.756   1.286   0.194  1.00  0.00           O
ATOM   2901  OD2 ASP A 276     -83.059   0.342   1.959  1.00  0.00           O
ATOM   2902  H   ASP A 276     -79.891   4.038   0.622  1.00  0.00           H
ATOM   2903  HA  ASP A 276     -81.926   2.438  -0.884  1.00  0.00           H
ATOM   2904 1HB  ASP A 276     -80.922   1.648   1.439  1.00  0.00           H
ATOM   2905 2HB  ASP A 276     -82.019   2.952   1.957  1.00  0.00           H
ATOM   2906  N   ILE A 277     -83.919   4.052  -0.026  1.00  0.00           N
ATOM   2907  CA  ILE A 277     -84.919   5.139  -0.043  1.00  0.00           C
ATOM   2908  C   ILE A 277     -84.945   5.812   1.317  1.00  0.00           C
ATOM   2909  O   ILE A 277     -85.367   5.233   2.320  1.00  0.00           O
ATOM   2910  CB  ILE A 277     -86.464   5.112  -0.142  1.00  0.00           C
ATOM   2911  CG1 ILE A 277     -86.983   4.490  -1.449  1.00  0.00           C
ATOM   2912  CG2 ILE A 277     -87.104   6.508  -0.078  1.00  0.00           C
ATOM   2913  CD1 ILE A 277     -88.494   4.262  -1.455  1.00  0.00           C
ATOM   2914  H   ILE A 277     -84.234   3.093  -0.066  1.00  0.00           H
ATOM   2915  HA  ILE A 277     -84.730   5.824  -0.868  1.00  0.00           H
ATOM   2916  HB  ILE A 277     -86.861   4.521   0.682  1.00  0.00           H
ATOM   2917 1HG1 ILE A 277     -86.710   5.164  -2.260  1.00  0.00           H
ATOM   2918 2HG1 ILE A 277     -86.468   3.537  -1.582  1.00  0.00           H
ATOM   2919 1HG2 ILE A 277     -88.187   6.415  -0.154  1.00  0.00           H
ATOM   2920 2HG2 ILE A 277     -86.847   6.985   0.867  1.00  0.00           H
ATOM   2921 3HG2 ILE A 277     -86.734   7.116  -0.905  1.00  0.00           H
ATOM   2922 1HD1 ILE A 277     -88.792   3.822  -2.406  1.00  0.00           H
ATOM   2923 2HD1 ILE A 277     -88.763   3.588  -0.642  1.00  0.00           H
ATOM   2924 3HD1 ILE A 277     -89.005   5.213  -1.322  1.00  0.00           H
ATOM   2925  N   GLU A 278     -84.489   7.053   1.376  1.00  0.00           N
ATOM   2926  CA  GLU A 278     -84.419   7.734   2.662  1.00  0.00           C
ATOM   2927  C   GLU A 278     -85.140   9.054   2.627  1.00  0.00           C
ATOM   2928  O   GLU A 278     -85.273   9.735   3.647  1.00  0.00           O
ATOM   2929  CB  GLU A 278     -82.963   7.948   3.079  1.00  0.00           C
ATOM   2930  CG  GLU A 278     -82.181   6.665   3.320  1.00  0.00           C
ATOM   2931  CD  GLU A 278     -82.645   5.968   4.569  1.00  0.00           C
ATOM   2932  OE1 GLU A 278     -83.384   6.561   5.317  1.00  0.00           O
ATOM   2933  OE2 GLU A 278     -82.354   4.806   4.720  1.00  0.00           O
ATOM   2934  H   GLU A 278     -84.186   7.540   0.545  1.00  0.00           H
ATOM   2935  HA  GLU A 278     -84.843   7.097   3.440  1.00  0.00           H
ATOM   2936 1HB  GLU A 278     -82.486   8.520   2.283  1.00  0.00           H
ATOM   2937 2HB  GLU A 278     -82.979   8.540   3.995  1.00  0.00           H
ATOM   2938 1HG  GLU A 278     -82.221   5.970   2.480  1.00  0.00           H
ATOM   2939 2HG  GLU A 278     -81.157   7.009   3.455  1.00  0.00           H
ATOM   2940  N   ARG A 279     -85.632   9.459   1.455  1.00  0.00           N
ATOM   2941  CA  ARG A 279     -86.493  10.674   1.417  1.00  0.00           C
ATOM   2942  C   ARG A 279     -87.773  10.326   0.687  1.00  0.00           C
ATOM   2943  O   ARG A 279     -87.894  10.545  -0.522  1.00  0.00           O
ATOM   2944  CB  ARG A 279     -85.809  11.888   0.806  1.00  0.00           C
ATOM   2945  CG  ARG A 279     -84.611  12.405   1.583  1.00  0.00           C
ATOM   2946  CD  ARG A 279     -84.945  12.997   2.903  1.00  0.00           C
ATOM   2947  NE  ARG A 279     -83.804  13.521   3.636  1.00  0.00           N
ATOM   2948  CZ  ARG A 279     -83.043  12.800   4.483  1.00  0.00           C
ATOM   2949  NH1 ARG A 279     -83.318  11.540   4.736  1.00  0.00           N
ATOM   2950  NH2 ARG A 279     -82.024  13.403   5.073  1.00  0.00           N
ATOM   2951  H   ARG A 279     -85.438   8.965   0.596  1.00  0.00           H
ATOM   2952  HA  ARG A 279     -86.610  11.076   2.424  1.00  0.00           H
ATOM   2953 1HB  ARG A 279     -85.493  11.603  -0.198  1.00  0.00           H
ATOM   2954 2HB  ARG A 279     -86.561  12.675   0.739  1.00  0.00           H
ATOM   2955 1HG  ARG A 279     -83.921  11.578   1.751  1.00  0.00           H
ATOM   2956 2HG  ARG A 279     -84.116  13.174   0.987  1.00  0.00           H
ATOM   2957 1HD  ARG A 279     -85.644  13.819   2.756  1.00  0.00           H
ATOM   2958 2HD  ARG A 279     -85.410  12.232   3.526  1.00  0.00           H
ATOM   2959  HE  ARG A 279     -83.411  14.453   3.636  1.00  0.00           H
ATOM   2960 1HH1 ARG A 279     -84.111  11.100   4.290  1.00  0.00           H
ATOM   2961 2HH1 ARG A 279     -82.734  11.017   5.374  1.00  0.00           H
ATOM   2962 1HH2 ARG A 279     -81.838  14.378   4.880  1.00  0.00           H
ATOM   2963 2HH2 ARG A 279     -81.437  12.886   5.711  1.00  0.00           H
ATOM   2964  N   LEU A 280     -88.775   9.774   1.391  1.00  0.00           N
ATOM   2965  CA  LEU A 280     -90.010   9.336   0.749  1.00  0.00           C
ATOM   2966  C   LEU A 280     -91.070  10.381   1.079  1.00  0.00           C
ATOM   2967  O   LEU A 280     -91.613  10.458   2.183  1.00  0.00           O
ATOM   2968  CB  LEU A 280     -90.429   7.941   1.231  1.00  0.00           C
ATOM   2969  CG  LEU A 280     -91.712   7.390   0.597  1.00  0.00           C
ATOM   2970  CD1 LEU A 280     -91.526   7.238  -0.908  1.00  0.00           C
ATOM   2971  CD2 LEU A 280     -92.061   6.053   1.235  1.00  0.00           C
ATOM   2972  H   LEU A 280     -88.672   9.660   2.390  1.00  0.00           H
ATOM   2973  HA  LEU A 280     -89.833   9.179  -0.314  1.00  0.00           H
ATOM   2974 1HB  LEU A 280     -89.567   7.369   0.890  1.00  0.00           H
ATOM   2975 2HB  LEU A 280     -90.492   7.891   2.319  1.00  0.00           H
ATOM   2976  HG  LEU A 280     -92.514   8.089   0.828  1.00  0.00           H
ATOM   2977 1HD1 LEU A 280     -92.441   6.845  -1.349  1.00  0.00           H
ATOM   2978 2HD1 LEU A 280     -91.300   8.209  -1.346  1.00  0.00           H
ATOM   2979 3HD1 LEU A 280     -90.705   6.550  -1.104  1.00  0.00           H
ATOM   2980 1HD2 LEU A 280     -92.972   5.663   0.783  1.00  0.00           H
ATOM   2981 2HD2 LEU A 280     -91.245   5.349   1.074  1.00  0.00           H
ATOM   2982 3HD2 LEU A 280     -92.216   6.189   2.305  1.00  0.00           H
ATOM   2983  N   SER A 281     -91.300  11.284   0.007  1.00  0.00           N
ATOM   2984  CA  SER A 281     -92.378  12.225   0.295  1.00  0.00           C
ATOM   2985  C   SER A 281     -93.697  11.779  -0.338  1.00  0.00           C
ATOM   2986  O   SER A 281     -93.735  11.375  -1.498  1.00  0.00           O
ATOM   2987  CB  SER A 281     -91.999  13.610  -0.191  1.00  0.00           C
ATOM   2988  OG  SER A 281     -93.045  14.529  -0.030  1.00  0.00           O
ATOM   2989  H   SER A 281     -90.822  11.340  -0.881  1.00  0.00           H
ATOM   2990  HA  SER A 281     -92.535  12.389   1.361  1.00  0.00           H
ATOM   2991 1HB  SER A 281     -91.134  13.953   0.376  1.00  0.00           H
ATOM   2992 2HB  SER A 281     -91.739  13.551  -1.247  1.00  0.00           H
ATOM   2993  HG  SER A 281     -92.766  15.389  -0.350  1.00  0.00           H
ATOM   2994  N   VAL A 282     -94.758  11.810   0.448  1.00  0.00           N
ATOM   2995  CA  VAL A 282     -96.081  11.353  -0.006  1.00  0.00           C
ATOM   2996  C   VAL A 282     -97.118  12.465   0.127  1.00  0.00           C
ATOM   2997  O   VAL A 282     -97.527  12.825   1.230  1.00  0.00           O
ATOM   2998  CB  VAL A 282     -96.561  10.121   0.785  1.00  0.00           C
ATOM   2999  CG1 VAL A 282     -97.944   9.696   0.319  1.00  0.00           C
ATOM   3000  CG2 VAL A 282     -95.574   8.974   0.635  1.00  0.00           C
ATOM   3001  H   VAL A 282     -94.655  12.162   1.389  1.00  0.00           H
ATOM   3002  HA  VAL A 282     -96.065  11.078  -1.062  1.00  0.00           H
ATOM   3003  HB  VAL A 282     -96.596  10.374   1.845  1.00  0.00           H
ATOM   3004 1HG1 VAL A 282     -98.270   8.823   0.889  1.00  0.00           H
ATOM   3005 2HG1 VAL A 282     -98.649  10.512   0.476  1.00  0.00           H
ATOM   3006 3HG1 VAL A 282     -97.910   9.442  -0.740  1.00  0.00           H
ATOM   3007 1HG2 VAL A 282     -95.928   8.112   1.203  1.00  0.00           H
ATOM   3008 2HG2 VAL A 282     -95.484   8.705  -0.417  1.00  0.00           H
ATOM   3009 3HG2 VAL A 282     -94.600   9.280   1.015  1.00  0.00           H
ATOM   3010  N   ALA A 283     -97.574  12.968  -1.015  1.00  0.00           N
ATOM   3011  CA  ALA A 283     -98.569  14.025  -1.100  1.00  0.00           C
ATOM   3012  C   ALA A 283     -99.905  13.369  -1.404  1.00  0.00           C
ATOM   3013  O   ALA A 283     -99.980  12.544  -2.296  1.00  0.00           O
ATOM   3014  CB  ALA A 283     -98.211  14.988  -2.224  1.00  0.00           C
ATOM   3015  H   ALA A 283     -97.195  12.580  -1.869  1.00  0.00           H
ATOM   3016  HA  ALA A 283     -98.579  14.571  -0.158  1.00  0.00           H
ATOM   3017 1HB  ALA A 283     -98.962  15.777  -2.280  1.00  0.00           H
ATOM   3018 2HB  ALA A 283     -97.234  15.431  -2.027  1.00  0.00           H
ATOM   3019 3HB  ALA A 283     -98.179  14.450  -3.170  1.00  0.00           H
ATOM   3020  N   VAL A 284    -100.941  13.793  -0.701  1.00  0.00           N
ATOM   3021  CA  VAL A 284    -102.296  13.286  -0.898  1.00  0.00           C
ATOM   3022  C   VAL A 284    -103.271  14.446  -0.962  1.00  0.00           C
ATOM   3023  O   VAL A 284    -103.322  15.274  -0.054  1.00  0.00           O
ATOM   3024  CB  VAL A 284    -102.723  12.322   0.226  1.00  0.00           C
ATOM   3025  CG1 VAL A 284    -104.130  11.800  -0.026  1.00  0.00           C
ATOM   3026  CG2 VAL A 284    -101.740  11.167   0.339  1.00  0.00           C
ATOM   3027  H   VAL A 284    -100.778  14.498   0.002  1.00  0.00           H
ATOM   3028  HA  VAL A 284    -102.384  12.746  -1.842  1.00  0.00           H
ATOM   3029  HB  VAL A 284    -102.698  12.855   1.178  1.00  0.00           H
ATOM   3030 1HG1 VAL A 284    -104.416  11.122   0.777  1.00  0.00           H
ATOM   3031 2HG1 VAL A 284    -104.828  12.638  -0.058  1.00  0.00           H
ATOM   3032 3HG1 VAL A 284    -104.155  11.269  -0.976  1.00  0.00           H
ATOM   3033 1HG2 VAL A 284    -102.057  10.498   1.139  1.00  0.00           H
ATOM   3034 2HG2 VAL A 284    -101.712  10.621  -0.603  1.00  0.00           H
ATOM   3035 3HG2 VAL A 284    -100.746  11.556   0.565  1.00  0.00           H
ATOM   3036  N   VAL A 285    -104.025  14.517  -2.044  1.00  0.00           N
ATOM   3037  CA  VAL A 285    -105.020  15.563  -2.274  1.00  0.00           C
ATOM   3038  C   VAL A 285    -106.376  14.917  -2.378  1.00  0.00           C
ATOM   3039  O   VAL A 285    -106.628  14.175  -3.326  1.00  0.00           O
ATOM   3040  CB  VAL A 285    -104.739  16.377  -3.551  1.00  0.00           C
ATOM   3041  CG1 VAL A 285    -105.818  17.428  -3.760  1.00  0.00           C
ATOM   3042  CG2 VAL A 285    -103.367  17.029  -3.477  1.00  0.00           C
ATOM   3043  H   VAL A 285    -103.894  13.799  -2.741  1.00  0.00           H
ATOM   3044  HA  VAL A 285    -105.042  16.277  -1.449  1.00  0.00           H
ATOM   3045  HB  VAL A 285    -104.721  15.700  -4.406  1.00  0.00           H
ATOM   3046 1HG1 VAL A 285    -105.602  17.995  -4.669  1.00  0.00           H
ATOM   3047 2HG1 VAL A 285    -106.789  16.942  -3.857  1.00  0.00           H
ATOM   3048 3HG1 VAL A 285    -105.835  18.108  -2.906  1.00  0.00           H
ATOM   3049 1HG2 VAL A 285    -103.184  17.599  -4.387  1.00  0.00           H
ATOM   3050 2HG2 VAL A 285    -103.330  17.698  -2.616  1.00  0.00           H
ATOM   3051 3HG2 VAL A 285    -102.603  16.258  -3.371  1.00  0.00           H
ATOM   3052  N   VAL A 286    -107.251  15.216  -1.425  1.00  0.00           N
ATOM   3053  CA  VAL A 286    -108.583  14.637  -1.379  1.00  0.00           C
ATOM   3054  C   VAL A 286    -109.612  15.754  -1.509  1.00  0.00           C
ATOM   3055  O   VAL A 286    -109.640  16.669  -0.697  1.00  0.00           O
ATOM   3056  CB  VAL A 286    -108.830  13.853  -0.076  1.00  0.00           C
ATOM   3057  CG1 VAL A 286    -110.213  13.221  -0.088  1.00  0.00           C
ATOM   3058  CG2 VAL A 286    -107.760  12.789   0.117  1.00  0.00           C
ATOM   3059  H   VAL A 286    -106.973  15.872  -0.709  1.00  0.00           H
ATOM   3060  HA  VAL A 286    -108.747  13.950  -2.210  1.00  0.00           H
ATOM   3061  HB  VAL A 286    -108.752  14.538   0.769  1.00  0.00           H
ATOM   3062 1HG1 VAL A 286    -110.370  12.670   0.840  1.00  0.00           H
ATOM   3063 2HG1 VAL A 286    -110.970  14.000  -0.180  1.00  0.00           H
ATOM   3064 3HG1 VAL A 286    -110.292  12.536  -0.932  1.00  0.00           H
ATOM   3065 1HG2 VAL A 286    -107.949  12.245   1.042  1.00  0.00           H
ATOM   3066 2HG2 VAL A 286    -107.783  12.096  -0.724  1.00  0.00           H
ATOM   3067 3HG2 VAL A 286    -106.779  13.264   0.169  1.00  0.00           H
ATOM   3068  N   ASN A 287    -110.434  15.681  -2.549  1.00  0.00           N
ATOM   3069  CA  ASN A 287    -111.487  16.639  -2.784  1.00  0.00           C
ATOM   3070  C   ASN A 287    -112.803  15.978  -2.379  1.00  0.00           C
ATOM   3071  O   ASN A 287    -113.263  15.058  -3.051  1.00  0.00           O
ATOM   3072  CB  ASN A 287    -111.523  17.113  -4.225  1.00  0.00           C
ATOM   3073  CG  ASN A 287    -112.552  18.179  -4.486  1.00  0.00           C
ATOM   3074  ND2 ASN A 287    -112.401  18.850  -5.598  1.00  0.00           N
ATOM   3075  OD1 ASN A 287    -113.514  18.341  -3.725  1.00  0.00           O
ATOM   3076  H   ASN A 287    -110.309  14.918  -3.200  1.00  0.00           H
ATOM   3077  HA  ASN A 287    -111.318  17.530  -2.178  1.00  0.00           H
ATOM   3078 1HB  ASN A 287    -110.603  17.368  -4.754  1.00  0.00           H
ATOM   3079 2HB  ASN A 287    -111.904  16.162  -4.596  1.00  0.00           H
ATOM   3080 1HD2 ASN A 287    -113.048  19.576  -5.836  1.00  0.00           H
ATOM   3081 2HD2 ASN A 287    -111.639  18.639  -6.209  1.00  0.00           H
ATOM   3082  N   TYR A 288    -113.339  16.376  -1.230  1.00  0.00           N
ATOM   3083  CA  TYR A 288    -114.546  15.751  -0.701  1.00  0.00           C
ATOM   3084  C   TYR A 288    -115.507  16.845  -0.269  1.00  0.00           C
ATOM   3085  O   TYR A 288    -116.627  16.596   0.186  1.00  0.00           O
ATOM   3086  CB  TYR A 288    -114.224  14.822   0.472  1.00  0.00           C
ATOM   3087  CG  TYR A 288    -113.732  15.543   1.707  1.00  0.00           C
ATOM   3088  CD1 TYR A 288    -114.626  16.079   2.624  1.00  0.00           C
ATOM   3089  CD2 TYR A 288    -112.375  15.686   1.954  1.00  0.00           C
ATOM   3090  CE1 TYR A 288    -114.183  16.739   3.753  1.00  0.00           C
ATOM   3091  CE2 TYR A 288    -111.920  16.343   3.081  1.00  0.00           C
ATOM   3092  CZ  TYR A 288    -112.826  16.868   3.979  1.00  0.00           C
ATOM   3093  OH  TYR A 288    -112.378  17.523   5.103  1.00  0.00           O
ATOM   3094  H   TYR A 288    -112.905  17.126  -0.714  1.00  0.00           H
ATOM   3095  HA  TYR A 288    -114.952  15.049  -1.431  1.00  0.00           H
ATOM   3096 1HB  TYR A 288    -115.138  14.275   0.710  1.00  0.00           H
ATOM   3097 2HB  TYR A 288    -113.460  14.125   0.129  1.00  0.00           H
ATOM   3098  HD1 TYR A 288    -115.696  15.972   2.440  1.00  0.00           H
ATOM   3099  HD2 TYR A 288    -111.665  15.269   1.241  1.00  0.00           H
ATOM   3100  HE1 TYR A 288    -114.896  17.154   4.465  1.00  0.00           H
ATOM   3101  HE2 TYR A 288    -110.848  16.446   3.256  1.00  0.00           H
ATOM   3102  HH  TYR A 288    -113.092  17.848   5.657  1.00  0.00           H
ATOM   3103  N   LYS A 289    -115.063  18.091  -0.412  1.00  0.00           N
ATOM   3104  CA  LYS A 289    -115.833  19.229   0.058  1.00  0.00           C
ATOM   3105  C   LYS A 289    -116.686  19.668  -1.126  1.00  0.00           C
ATOM   3106  O   LYS A 289    -116.482  20.723  -1.734  1.00  0.00           O
ATOM   3107  CB  LYS A 289    -114.932  20.362   0.554  1.00  0.00           C
ATOM   3108  CG  LYS A 289    -114.096  20.013   1.776  1.00  0.00           C
ATOM   3109  CD  LYS A 289    -113.025  21.061   2.034  1.00  0.00           C
ATOM   3110  CE  LYS A 289    -112.321  20.821   3.361  1.00  0.00           C
ATOM   3111  NZ  LYS A 289    -111.178  21.753   3.561  1.00  0.00           N
ATOM   3112  H   LYS A 289    -114.170  18.251  -0.856  1.00  0.00           H
ATOM   3113  HA  LYS A 289    -116.387  18.955   0.955  1.00  0.00           H
ATOM   3114 1HB  LYS A 289    -114.273  20.630  -0.273  1.00  0.00           H
ATOM   3115 2HB  LYS A 289    -115.581  21.207   0.788  1.00  0.00           H
ATOM   3116 1HG  LYS A 289    -114.758  19.948   2.641  1.00  0.00           H
ATOM   3117 2HG  LYS A 289    -113.626  19.045   1.609  1.00  0.00           H
ATOM   3118 1HD  LYS A 289    -112.296  21.019   1.222  1.00  0.00           H
ATOM   3119 2HD  LYS A 289    -113.496  22.044   2.045  1.00  0.00           H
ATOM   3120 1HE  LYS A 289    -113.046  20.959   4.162  1.00  0.00           H
ATOM   3121 2HE  LYS A 289    -111.957  19.794   3.374  1.00  0.00           H
ATOM   3122 1HZ  LYS A 289    -110.739  21.561   4.450  1.00  0.00           H
ATOM   3123 2HZ  LYS A 289    -110.504  21.625   2.818  1.00  0.00           H
ATOM   3124 3HZ  LYS A 289    -111.514  22.704   3.550  1.00  0.00           H
ATOM   3125  N   THR A 290    -117.666  18.835  -1.457  1.00  0.00           N
ATOM   3126  CA  THR A 290    -118.580  19.093  -2.563  1.00  0.00           C
ATOM   3127  C   THR A 290    -119.869  19.537  -1.881  1.00  0.00           C
ATOM   3128  O   THR A 290    -120.367  18.883  -0.960  1.00  0.00           O
ATOM   3129  CB  THR A 290    -118.826  17.863  -3.454  1.00  0.00           C
ATOM   3130  CG2 THR A 290    -119.820  18.194  -4.558  1.00  0.00           C
ATOM   3131  OG1 THR A 290    -117.590  17.439  -4.042  1.00  0.00           O
ATOM   3132  H   THR A 290    -117.776  17.990  -0.915  1.00  0.00           H
ATOM   3133  HA  THR A 290    -118.041  19.566  -3.383  1.00  0.00           H
ATOM   3134  HB  THR A 290    -119.222  17.053  -2.841  1.00  0.00           H
ATOM   3135  HG1 THR A 290    -116.968  17.210  -3.347  1.00  0.00           H
ATOM   3136 1HG2 THR A 290    -119.983  17.312  -5.177  1.00  0.00           H
ATOM   3137 2HG2 THR A 290    -120.766  18.505  -4.113  1.00  0.00           H
ATOM   3138 3HG2 THR A 290    -119.424  19.002  -5.171  1.00  0.00           H
ATOM   3139  N   LEU A 291    -120.437  20.661  -2.317  1.00  0.00           N
ATOM   3140  CA  LEU A 291    -121.661  21.213  -1.724  1.00  0.00           C
ATOM   3141  C   LEU A 291    -122.916  20.339  -1.726  1.00  0.00           C
ATOM   3142  O   LEU A 291    -123.800  20.487  -0.878  1.00  0.00           O
ATOM   3143  CB  LEU A 291    -121.986  22.534  -2.434  1.00  0.00           C
ATOM   3144  CG  LEU A 291    -120.992  23.675  -2.173  1.00  0.00           C
ATOM   3145  CD1 LEU A 291    -121.340  24.876  -3.042  1.00  0.00           C
ATOM   3146  CD2 LEU A 291    -121.021  24.050  -0.698  1.00  0.00           C
ATOM   3147  H   LEU A 291    -120.002  21.146  -3.088  1.00  0.00           H
ATOM   3148  HA  LEU A 291    -121.474  21.486  -0.685  1.00  0.00           H
ATOM   3149 1HB  LEU A 291    -121.913  22.203  -3.467  1.00  0.00           H
ATOM   3150 2HB  LEU A 291    -123.004  22.862  -2.227  1.00  0.00           H
ATOM   3151  HG  LEU A 291    -119.996  23.295  -2.401  1.00  0.00           H
ATOM   3152 1HD1 LEU A 291    -120.628  25.681  -2.852  1.00  0.00           H
ATOM   3153 2HD1 LEU A 291    -121.289  24.591  -4.094  1.00  0.00           H
ATOM   3154 3HD1 LEU A 291    -122.345  25.218  -2.805  1.00  0.00           H
ATOM   3155 1HD2 LEU A 291    -120.315  24.859  -0.516  1.00  0.00           H
ATOM   3156 2HD2 LEU A 291    -122.025  24.374  -0.425  1.00  0.00           H
ATOM   3157 3HD2 LEU A 291    -120.743  23.183  -0.098  1.00  0.00           H
ATOM   3158  N   ALA A 292    -123.021  19.413  -2.674  1.00  0.00           N
ATOM   3159  CA  ALA A 292    -124.127  18.453  -2.659  1.00  0.00           C
ATOM   3160  C   ALA A 292    -124.114  17.501  -1.470  1.00  0.00           C
ATOM   3161  O   ALA A 292    -125.147  16.952  -1.073  1.00  0.00           O
ATOM   3162  CB  ALA A 292    -124.138  17.600  -3.924  1.00  0.00           C
ATOM   3163  H   ALA A 292    -122.336  19.363  -3.415  1.00  0.00           H
ATOM   3164  HA  ALA A 292    -125.066  19.003  -2.613  1.00  0.00           H
ATOM   3165 1HB  ALA A 292    -124.972  16.898  -3.882  1.00  0.00           H
ATOM   3166 2HB  ALA A 292    -124.253  18.244  -4.797  1.00  0.00           H
ATOM   3167 3HB  ALA A 292    -123.204  17.048  -3.999  1.00  0.00           H
ATOM   3168  N   ASP A 293    -122.945  17.286  -0.873  1.00  0.00           N
ATOM   3169  CA  ASP A 293    -122.816  16.390   0.275  1.00  0.00           C
ATOM   3170  C   ASP A 293    -123.003  17.058   1.634  1.00  0.00           C
ATOM   3171  O   ASP A 293    -123.078  18.283   1.755  1.00  0.00           O
ATOM   3172  CB  ASP A 293    -121.447  15.705   0.237  1.00  0.00           C
ATOM   3173  CG  ASP A 293    -121.223  14.815  -0.976  1.00  0.00           C
ATOM   3174  OD1 ASP A 293    -122.090  14.031  -1.281  1.00  0.00           O
ATOM   3175  OD2 ASP A 293    -120.264  15.032  -1.678  1.00  0.00           O
ATOM   3176  H   ASP A 293    -122.123  17.755  -1.226  1.00  0.00           H
ATOM   3177  HA  ASP A 293    -123.560  15.595   0.208  1.00  0.00           H
ATOM   3178 1HB  ASP A 293    -120.613  16.400   0.338  1.00  0.00           H
ATOM   3179 2HB  ASP A 293    -121.518  15.089   1.133  1.00  0.00           H
ATOM   3180  N   GLY A 294    -123.084  16.238   2.686  1.00  0.00           N
ATOM   3181  CA  GLY A 294    -123.245  16.757   4.047  1.00  0.00           C
ATOM   3182  C   GLY A 294    -121.873  17.144   4.577  1.00  0.00           C
ATOM   3183  O   GLY A 294    -120.899  17.267   3.828  1.00  0.00           O
ATOM   3184  H   GLY A 294    -123.032  15.240   2.545  1.00  0.00           H
ATOM   3185 1HA  GLY A 294    -123.900  17.628   4.020  1.00  0.00           H
ATOM   3186 2HA  GLY A 294    -123.692  15.985   4.672  1.00  0.00           H
ATOM   3187  N   LYS A 295    -121.777  17.342   5.881  1.00  0.00           N
ATOM   3188  CA  LYS A 295    -120.492  17.684   6.470  1.00  0.00           C
ATOM   3189  C   LYS A 295    -119.750  16.451   6.947  1.00  0.00           C
ATOM   3190  O   LYS A 295    -118.568  16.256   6.660  1.00  0.00           O
ATOM   3191  CB  LYS A 295    -120.683  18.662   7.630  1.00  0.00           C
ATOM   3192  CG  LYS A 295    -121.064  20.074   7.208  1.00  0.00           C
ATOM   3193  CD  LYS A 295    -121.150  21.008   8.405  1.00  0.00           C
ATOM   3194  CE  LYS A 295    -121.551  22.414   7.986  1.00  0.00           C
ATOM   3195  NZ  LYS A 295    -121.818  23.290   9.158  1.00  0.00           N
ATOM   3196  H   LYS A 295    -122.585  17.259   6.480  1.00  0.00           H
ATOM   3197  HA  LYS A 295    -119.896  18.244   5.750  1.00  0.00           H
ATOM   3198 1HB  LYS A 295    -121.464  18.251   8.270  1.00  0.00           H
ATOM   3199 2HB  LYS A 295    -119.744  18.692   8.181  1.00  0.00           H
ATOM   3200 1HG  LYS A 295    -120.310  20.443   6.511  1.00  0.00           H
ATOM   3201 2HG  LYS A 295    -122.032  20.036   6.705  1.00  0.00           H
ATOM   3202 1HD  LYS A 295    -121.890  20.610   9.102  1.00  0.00           H
ATOM   3203 2HD  LYS A 295    -120.176  21.038   8.892  1.00  0.00           H
ATOM   3204 1HE  LYS A 295    -120.743  22.837   7.392  1.00  0.00           H
ATOM   3205 2HE  LYS A 295    -122.452  22.344   7.374  1.00  0.00           H
ATOM   3206 1HZ  LYS A 295    -122.081  24.212   8.837  1.00  0.00           H
ATOM   3207 2HZ  LYS A 295    -122.570  22.899   9.709  1.00  0.00           H
ATOM   3208 3HZ  LYS A 295    -120.985  23.356   9.725  1.00  0.00           H
ATOM   3209  N   PRO A 296    -120.438  15.596   7.690  1.00  0.00           N
ATOM   3210  CA  PRO A 296    -119.793  14.399   8.186  1.00  0.00           C
ATOM   3211  C   PRO A 296    -119.764  13.284   7.160  1.00  0.00           C
ATOM   3212  O   PRO A 296    -118.984  12.333   7.264  1.00  0.00           O
ATOM   3213  CB  PRO A 296    -120.627  14.022   9.414  1.00  0.00           C
ATOM   3214  CG  PRO A 296    -122.018  14.418   9.056  1.00  0.00           C
ATOM   3215  CD  PRO A 296    -121.876  15.668   8.229  1.00  0.00           C
ATOM   3216  HA  PRO A 296    -118.901  14.617   8.792  1.00  0.00           H
ATOM   3217 1HB  PRO A 296    -120.563  12.945   9.631  1.00  0.00           H
ATOM   3218 2HB  PRO A 296    -120.280  14.552  10.315  1.00  0.00           H
ATOM   3219 1HG  PRO A 296    -122.524  13.624   8.489  1.00  0.00           H
ATOM   3220 2HG  PRO A 296    -122.622  14.606   9.955  1.00  0.00           H
ATOM   3221 1HD  PRO A 296    -122.603  15.705   7.403  1.00  0.00           H
ATOM   3222 2HD  PRO A 296    -122.022  16.580   8.825  1.00  0.00           H
ATOM   3223  N   LEU A 297    -120.614  13.376   6.148  1.00  0.00           N
ATOM   3224  CA  LEU A 297    -120.718  12.315   5.147  1.00  0.00           C
ATOM   3225  C   LEU A 297    -119.508  12.058   4.242  1.00  0.00           C
ATOM   3226  O   LEU A 297    -119.019  10.934   4.106  1.00  0.00           O
ATOM   3227  CB  LEU A 297    -121.937  12.610   4.264  1.00  0.00           C
ATOM   3228  CG  LEU A 297    -122.060  11.739   3.008  1.00  0.00           C
ATOM   3229  CD1 LEU A 297    -122.218  10.275   3.400  1.00  0.00           C
ATOM   3230  CD2 LEU A 297    -123.246  12.207   2.177  1.00  0.00           C
ATOM   3231  H   LEU A 297    -121.204  14.193   6.062  1.00  0.00           H
ATOM   3232  HA  LEU A 297    -120.942  11.370   5.638  1.00  0.00           H
ATOM   3233 1HB  LEU A 297    -122.729  12.362   4.970  1.00  0.00           H
ATOM   3234 2HB  LEU A 297    -122.002  13.664   4.002  1.00  0.00           H
ATOM   3235  HG  LEU A 297    -121.157  11.894   2.417  1.00  0.00           H
ATOM   3236 1HD1 LEU A 297    -122.305   9.665   2.502  1.00  0.00           H
ATOM   3237 2HD1 LEU A 297    -121.348   9.956   3.973  1.00  0.00           H
ATOM   3238 3HD1 LEU A 297    -123.117  10.158   4.005  1.00  0.00           H
ATOM   3239 1HD2 LEU A 297    -123.330  11.587   1.284  1.00  0.00           H
ATOM   3240 2HD2 LEU A 297    -124.158  12.121   2.767  1.00  0.00           H
ATOM   3241 3HD2 LEU A 297    -123.098  13.246   1.885  1.00  0.00           H
ATOM   3242  N   PRO A 298    -119.018  13.124   3.613  1.00  0.00           N
ATOM   3243  CA  PRO A 298    -117.830  13.042   2.784  1.00  0.00           C
ATOM   3244  C   PRO A 298    -116.458  13.058   3.459  1.00  0.00           C
ATOM   3245  O   PRO A 298    -115.424  12.897   2.804  1.00  0.00           O
ATOM   3246  CB  PRO A 298    -117.999  14.259   1.871  1.00  0.00           C
ATOM   3247  CG  PRO A 298    -118.626  15.293   2.742  1.00  0.00           C
ATOM   3248  CD  PRO A 298    -119.572  14.540   3.637  1.00  0.00           C
ATOM   3249  HA  PRO A 298    -117.907  12.269   2.005  1.00  0.00           H
ATOM   3250 1HB  PRO A 298    -117.032  14.604   1.476  1.00  0.00           H
ATOM   3251 2HB  PRO A 298    -118.638  14.029   1.004  1.00  0.00           H
ATOM   3252 1HG  PRO A 298    -117.867  15.829   3.333  1.00  0.00           H
ATOM   3253 2HG  PRO A 298    -119.159  16.047   2.145  1.00  0.00           H
ATOM   3254 1HD  PRO A 298    -119.590  14.944   4.661  1.00  0.00           H
ATOM   3255 2HD  PRO A 298    -120.608  14.567   3.265  1.00  0.00           H
ATOM   3256  N   LEU A 299    -116.348  13.270   4.725  1.00  0.00           N
ATOM   3257  CA  LEU A 299    -115.133  13.411   5.511  1.00  0.00           C
ATOM   3258  C   LEU A 299    -114.320  12.132   5.355  1.00  0.00           C
ATOM   3259  O   LEU A 299    -114.805  11.038   5.645  1.00  0.00           O
ATOM   3260  CB  LEU A 299    -115.458  13.686   6.984  1.00  0.00           C
ATOM   3261  CG  LEU A 299    -114.241  13.923   7.888  1.00  0.00           C
ATOM   3262  CD1 LEU A 299    -113.492  15.170   7.439  1.00  0.00           C
ATOM   3263  CD2 LEU A 299    -114.699  14.060   9.332  1.00  0.00           C
ATOM   3264  H   LEU A 299    -117.243  13.336   5.187  1.00  0.00           H
ATOM   3265  HA  LEU A 299    -114.549  14.249   5.132  1.00  0.00           H
ATOM   3266 1HB  LEU A 299    -116.024  14.610   6.870  1.00  0.00           H
ATOM   3267 2HB  LEU A 299    -116.101  12.914   7.406  1.00  0.00           H
ATOM   3268  HG  LEU A 299    -113.610  13.036   7.822  1.00  0.00           H
ATOM   3269 1HD1 LEU A 299    -112.629  15.329   8.086  1.00  0.00           H
ATOM   3270 2HD1 LEU A 299    -113.152  15.040   6.410  1.00  0.00           H
ATOM   3271 3HD1 LEU A 299    -114.154  16.032   7.497  1.00  0.00           H
ATOM   3272 1HD2 LEU A 299    -113.833  14.228   9.974  1.00  0.00           H
ATOM   3273 2HD2 LEU A 299    -115.385  14.904   9.418  1.00  0.00           H
ATOM   3274 3HD2 LEU A 299    -115.208  13.148   9.641  1.00  0.00           H
ATOM   3275  N   THR A 300    -113.098  12.272   4.851  1.00  0.00           N
ATOM   3276  CA  THR A 300    -112.194  11.147   4.686  1.00  0.00           C
ATOM   3277  C   THR A 300    -111.152  11.050   5.802  1.00  0.00           C
ATOM   3278  O   THR A 300    -110.286  10.195   5.761  1.00  0.00           O
ATOM   3279  CB  THR A 300    -111.463  11.224   3.334  1.00  0.00           C
ATOM   3280  CG2 THR A 300    -112.464  11.234   2.188  1.00  0.00           C
ATOM   3281  OG1 THR A 300    -110.670  12.416   3.281  1.00  0.00           O
ATOM   3282  H   THR A 300    -112.795  13.194   4.573  1.00  0.00           H
ATOM   3283  HA  THR A 300    -112.752  10.213   4.744  1.00  0.00           H
ATOM   3284  HB  THR A 300    -110.810  10.357   3.235  1.00  0.00           H
ATOM   3285  HG1 THR A 300    -110.024  12.400   3.991  1.00  0.00           H
ATOM   3286 1HG2 THR A 300    -111.930  11.288   1.239  1.00  0.00           H
ATOM   3287 2HG2 THR A 300    -113.061  10.323   2.218  1.00  0.00           H
ATOM   3288 3HG2 THR A 300    -113.118  12.100   2.286  1.00  0.00           H
ATOM   3289  N   ALA A 301    -111.248  11.902   6.815  1.00  0.00           N
ATOM   3290  CA  ALA A 301    -110.263  11.873   7.900  1.00  0.00           C
ATOM   3291  C   ALA A 301    -110.111  10.496   8.575  1.00  0.00           C
ATOM   3292  O   ALA A 301    -109.013  10.169   9.035  1.00  0.00           O
ATOM   3293  CB  ALA A 301    -110.544  12.991   8.948  1.00  0.00           C
ATOM   3294  H   ALA A 301    -111.997  12.578   6.847  1.00  0.00           H
ATOM   3295  HA  ALA A 301    -109.272  12.043   7.479  1.00  0.00           H
ATOM   3296 1HB  ALA A 301    -109.798  12.943   9.740  1.00  0.00           H
ATOM   3297 2HB  ALA A 301    -110.495  13.967   8.462  1.00  0.00           H
ATOM   3298 3HB  ALA A 301    -111.535  12.848   9.375  1.00  0.00           H
ATOM   3299  N   ASP A 302    -111.168   9.681   8.633  1.00  0.00           N
ATOM   3300  CA  ASP A 302    -111.061   8.343   9.234  1.00  0.00           C
ATOM   3301  C   ASP A 302    -110.043   7.420   8.551  1.00  0.00           C
ATOM   3302  O   ASP A 302    -109.565   6.480   9.192  1.00  0.00           O
ATOM   3303  CB  ASP A 302    -112.479   7.774   9.092  1.00  0.00           C
ATOM   3304  CG  ASP A 302    -113.375   8.489  10.092  1.00  0.00           C
ATOM   3305  OD1 ASP A 302    -112.826   9.193  10.982  1.00  0.00           O
ATOM   3306  OD2 ASP A 302    -114.621   8.344   9.981  1.00  0.00           O
ATOM   3307  H   ASP A 302    -112.056   9.984   8.259  1.00  0.00           H
ATOM   3308  HA  ASP A 302    -110.756   8.430  10.277  1.00  0.00           H
ATOM   3309 1HB  ASP A 302    -112.859   7.806   8.071  1.00  0.00           H
ATOM   3310 2HB  ASP A 302    -112.298   6.739   9.382  1.00  0.00           H
ATOM   3311  N   GLN A 303    -109.727   7.681   7.281  1.00  0.00           N
ATOM   3312  CA  GLN A 303    -108.738   6.898   6.542  1.00  0.00           C
ATOM   3313  C   GLN A 303    -107.329   7.466   6.533  1.00  0.00           C
ATOM   3314  O   GLN A 303    -106.449   6.860   5.942  1.00  0.00           O
ATOM   3315  CB  GLN A 303    -109.201   6.731   5.091  1.00  0.00           C
ATOM   3316  CG  GLN A 303    -110.543   6.036   4.944  1.00  0.00           C
ATOM   3317  CD  GLN A 303    -110.545   4.646   5.554  1.00  0.00           C
ATOM   3318  NE2 GLN A 303    -111.568   4.350   6.347  1.00  0.00           N
ATOM   3319  OE1 GLN A 303    -109.639   3.845   5.311  1.00  0.00           O
ATOM   3320  H   GLN A 303    -110.193   8.449   6.821  1.00  0.00           H
ATOM   3321  HA  GLN A 303    -108.608   5.928   7.018  1.00  0.00           H
ATOM   3322 1HB  GLN A 303    -109.254   7.731   4.661  1.00  0.00           H
ATOM   3323 2HB  GLN A 303    -108.431   6.155   4.579  1.00  0.00           H
ATOM   3324 1HG  GLN A 303    -111.489   6.514   5.202  1.00  0.00           H
ATOM   3325 2HG  GLN A 303    -110.471   5.936   3.861  1.00  0.00           H
ATOM   3326 1HE2 GLN A 303    -111.624   3.448   6.778  1.00  0.00           H
ATOM   3327 2HE2 GLN A 303    -112.284   5.029   6.515  1.00  0.00           H
ATOM   3328  N   MET A 304    -107.097   8.597   7.202  1.00  0.00           N
ATOM   3329  CA  MET A 304    -105.762   9.193   7.241  1.00  0.00           C
ATOM   3330  C   MET A 304    -104.761   8.308   7.971  1.00  0.00           C
ATOM   3331  O   MET A 304    -103.591   8.284   7.608  1.00  0.00           O
ATOM   3332  CB  MET A 304    -105.824  10.569   7.902  1.00  0.00           C
ATOM   3333  CG  MET A 304    -106.485  11.646   7.055  1.00  0.00           C
ATOM   3334  SD  MET A 304    -106.639  13.219   7.926  1.00  0.00           S
ATOM   3335  CE  MET A 304    -104.921  13.717   8.031  1.00  0.00           C
ATOM   3336  H   MET A 304    -107.854   9.051   7.692  1.00  0.00           H
ATOM   3337  HA  MET A 304    -105.355   9.257   6.232  1.00  0.00           H
ATOM   3338 1HB  MET A 304    -106.378  10.449   8.833  1.00  0.00           H
ATOM   3339 2HB  MET A 304    -104.797  10.861   8.124  1.00  0.00           H
ATOM   3340 1HG  MET A 304    -105.882  11.792   6.160  1.00  0.00           H
ATOM   3341 2HG  MET A 304    -107.477  11.296   6.773  1.00  0.00           H
ATOM   3342 1HE  MET A 304    -104.852  14.675   8.545  1.00  0.00           H
ATOM   3343 2HE  MET A 304    -104.359  12.965   8.584  1.00  0.00           H
ATOM   3344 3HE  MET A 304    -104.509  13.813   7.026  1.00  0.00           H
ATOM   3345  N   LYS A 305    -105.207   7.577   8.987  1.00  0.00           N
ATOM   3346  CA  LYS A 305    -104.321   6.648   9.689  1.00  0.00           C
ATOM   3347  C   LYS A 305    -103.941   5.494   8.756  1.00  0.00           C
ATOM   3348  O   LYS A 305    -102.809   5.045   8.756  1.00  0.00           O
ATOM   3349  CB  LYS A 305    -104.985   6.116  10.959  1.00  0.00           C
ATOM   3350  CG  LYS A 305    -104.120   5.155  11.766  1.00  0.00           C
ATOM   3351  CD  LYS A 305    -102.860   5.839  12.273  1.00  0.00           C
ATOM   3352  CE  LYS A 305    -102.024   4.899  13.128  1.00  0.00           C
ATOM   3353  NZ  LYS A 305    -100.787   5.556  13.633  1.00  0.00           N
ATOM   3354  H   LYS A 305    -106.170   7.659   9.284  1.00  0.00           H
ATOM   3355  HA  LYS A 305    -103.384   7.148   9.937  1.00  0.00           H
ATOM   3356 1HB  LYS A 305    -105.239   6.979  11.574  1.00  0.00           H
ATOM   3357 2HB  LYS A 305    -105.900   5.608  10.653  1.00  0.00           H
ATOM   3358 1HG  LYS A 305    -104.704   4.794  12.614  1.00  0.00           H
ATOM   3359 2HG  LYS A 305    -103.847   4.316  11.128  1.00  0.00           H
ATOM   3360 1HD  LYS A 305    -102.274   6.168  11.413  1.00  0.00           H
ATOM   3361 2HD  LYS A 305    -103.149   6.707  12.865  1.00  0.00           H
ATOM   3362 1HE  LYS A 305    -102.631   4.572  13.971  1.00  0.00           H
ATOM   3363 2HE  LYS A 305    -101.753   4.035  12.520  1.00  0.00           H
ATOM   3364 1HZ  LYS A 305    -100.263   4.900  14.194  1.00  0.00           H
ATOM   3365 2HZ  LYS A 305    -100.223   5.857  12.852  1.00  0.00           H
ATOM   3366 3HZ  LYS A 305    -101.037   6.355  14.196  1.00  0.00           H
ATOM   3367  N   GLN A 306    -104.885   5.053   7.943  1.00  0.00           N
ATOM   3368  CA  GLN A 306    -104.618   4.013   6.930  1.00  0.00           C
ATOM   3369  C   GLN A 306    -103.639   4.524   5.890  1.00  0.00           C
ATOM   3370  O   GLN A 306    -102.755   3.801   5.458  1.00  0.00           O
ATOM   3371  CB  GLN A 306    -105.912   3.569   6.242  1.00  0.00           C
ATOM   3372  CG  GLN A 306    -105.736   2.417   5.269  1.00  0.00           C
ATOM   3373  CD  GLN A 306    -105.266   1.147   5.954  1.00  0.00           C
ATOM   3374  NE2 GLN A 306    -104.275   0.488   5.363  1.00  0.00           N
ATOM   3375  OE1 GLN A 306    -105.787   0.764   7.004  1.00  0.00           O
ATOM   3376  H   GLN A 306    -105.815   5.439   8.018  1.00  0.00           H
ATOM   3377  HA  GLN A 306    -104.165   3.144   7.408  1.00  0.00           H
ATOM   3378 1HB  GLN A 306    -106.605   3.283   7.033  1.00  0.00           H
ATOM   3379 2HB  GLN A 306    -106.302   4.439   5.716  1.00  0.00           H
ATOM   3380 1HG  GLN A 306    -106.495   2.140   4.538  1.00  0.00           H
ATOM   3381 2HG  GLN A 306    -104.885   2.867   4.755  1.00  0.00           H
ATOM   3382 1HE2 GLN A 306    -103.923  -0.355   5.768  1.00  0.00           H
ATOM   3383 2HE2 GLN A 306    -103.881   0.836   4.512  1.00  0.00           H
ATOM   3384  N   ILE A 307    -103.803   5.783   5.484  1.00  0.00           N
ATOM   3385  CA  ILE A 307    -102.887   6.396   4.543  1.00  0.00           C
ATOM   3386  C   ILE A 307    -101.481   6.406   5.130  1.00  0.00           C
ATOM   3387  O   ILE A 307    -100.520   6.075   4.443  1.00  0.00           O
ATOM   3388  CB  ILE A 307    -103.310   7.835   4.188  1.00  0.00           C
ATOM   3389  CG1 ILE A 307    -104.620   7.826   3.395  1.00  0.00           C
ATOM   3390  CG2 ILE A 307    -102.212   8.533   3.400  1.00  0.00           C
ATOM   3391  CD1 ILE A 307    -105.254   9.190   3.247  1.00  0.00           C
ATOM   3392  H   ILE A 307    -104.580   6.322   5.839  1.00  0.00           H
ATOM   3393  HA  ILE A 307    -102.792   5.786   3.645  1.00  0.00           H
ATOM   3394  HB  ILE A 307    -103.504   8.385   5.108  1.00  0.00           H
ATOM   3395 1HG1 ILE A 307    -104.399   7.417   2.409  1.00  0.00           H
ATOM   3396 2HG1 ILE A 307    -105.309   7.159   3.916  1.00  0.00           H
ATOM   3397 1HG2 ILE A 307    -102.528   9.546   3.156  1.00  0.00           H
ATOM   3398 2HG2 ILE A 307    -101.303   8.569   3.998  1.00  0.00           H
ATOM   3399 3HG2 ILE A 307    -102.020   7.982   2.479  1.00  0.00           H
ATOM   3400 1HD1 ILE A 307    -106.178   9.102   2.673  1.00  0.00           H
ATOM   3401 2HD1 ILE A 307    -105.476   9.597   4.232  1.00  0.00           H
ATOM   3402 3HD1 ILE A 307    -104.567   9.856   2.726  1.00  0.00           H
ATOM   3403  N   GLU A 308    -101.351   6.772   6.407  1.00  0.00           N
ATOM   3404  CA  GLU A 308    -100.070   6.686   7.081  1.00  0.00           C
ATOM   3405  C   GLU A 308     -99.513   5.269   7.060  1.00  0.00           C
ATOM   3406  O   GLU A 308     -98.370   5.067   6.699  1.00  0.00           O
ATOM   3407  CB  GLU A 308    -100.199   7.177   8.525  1.00  0.00           C
ATOM   3408  CG  GLU A 308     -98.909   7.107   9.332  1.00  0.00           C
ATOM   3409  CD  GLU A 308     -99.159   7.392  10.785  1.00  0.00           C
ATOM   3410  OE1 GLU A 308     -99.651   8.451  11.089  1.00  0.00           O
ATOM   3411  OE2 GLU A 308     -98.959   6.508  11.586  1.00  0.00           O
ATOM   3412  H   GLU A 308    -102.153   7.116   6.916  1.00  0.00           H
ATOM   3413  HA  GLU A 308     -99.340   7.315   6.571  1.00  0.00           H
ATOM   3414 1HB  GLU A 308    -100.544   8.212   8.481  1.00  0.00           H
ATOM   3415 2HB  GLU A 308    -100.960   6.562   9.004  1.00  0.00           H
ATOM   3416 1HG  GLU A 308     -98.386   6.158   9.231  1.00  0.00           H
ATOM   3417 2HG  GLU A 308     -98.298   7.903   8.905  1.00  0.00           H
ATOM   3418  N   ASP A 309    -100.341   4.300   7.422  1.00  0.00           N
ATOM   3419  CA  ASP A 309     -99.887   2.915   7.474  1.00  0.00           C
ATOM   3420  C   ASP A 309     -99.447   2.408   6.115  1.00  0.00           C
ATOM   3421  O   ASP A 309     -98.580   1.552   6.049  1.00  0.00           O
ATOM   3422  CB  ASP A 309    -100.992   2.013   8.029  1.00  0.00           C
ATOM   3423  CG  ASP A 309    -101.239   2.170   9.524  1.00  0.00           C
ATOM   3424  OD1 ASP A 309    -100.434   2.788  10.177  1.00  0.00           O
ATOM   3425  OD2 ASP A 309    -102.303   1.810   9.969  1.00  0.00           O
ATOM   3426  H   ASP A 309    -101.297   4.513   7.668  1.00  0.00           H
ATOM   3427  HA  ASP A 309     -98.976   2.846   8.068  1.00  0.00           H
ATOM   3428 1HB  ASP A 309    -101.937   2.102   7.493  1.00  0.00           H
ATOM   3429 2HB  ASP A 309    -100.554   1.033   7.835  1.00  0.00           H
ATOM   3430  N   LEU A 310    -100.002   2.959   5.036  1.00  0.00           N
ATOM   3431  CA  LEU A 310     -99.591   2.574   3.684  1.00  0.00           C
ATOM   3432  C   LEU A 310     -98.171   3.053   3.408  1.00  0.00           C
ATOM   3433  O   LEU A 310     -97.342   2.322   2.879  1.00  0.00           O
ATOM   3434  CB  LEU A 310    -100.565   3.142   2.645  1.00  0.00           C
ATOM   3435  CG  LEU A 310    -101.959   2.504   2.636  1.00  0.00           C
ATOM   3436  CD1 LEU A 310    -102.886   3.283   1.712  1.00  0.00           C
ATOM   3437  CD2 LEU A 310    -101.852   1.052   2.193  1.00  0.00           C
ATOM   3438  H   LEU A 310    -100.719   3.660   5.151  1.00  0.00           H
ATOM   3439  HA  LEU A 310     -99.590   1.487   3.599  1.00  0.00           H
ATOM   3440 1HB  LEU A 310    -100.626   4.169   3.000  1.00  0.00           H
ATOM   3441 2HB  LEU A 310    -100.136   3.131   1.643  1.00  0.00           H
ATOM   3442  HG  LEU A 310    -102.324   2.513   3.665  1.00  0.00           H
ATOM   3443 1HD1 LEU A 310    -103.873   2.822   1.714  1.00  0.00           H
ATOM   3444 2HD1 LEU A 310    -102.966   4.312   2.061  1.00  0.00           H
ATOM   3445 3HD1 LEU A 310    -102.481   3.272   0.700  1.00  0.00           H
ATOM   3446 1HD2 LEU A 310    -102.844   0.599   2.189  1.00  0.00           H
ATOM   3447 2HD2 LEU A 310    -101.429   1.007   1.189  1.00  0.00           H
ATOM   3448 3HD2 LEU A 310    -101.208   0.507   2.884  1.00  0.00           H
ATOM   3449  N   THR A 311     -97.956   3.733   3.757  1.00  0.00           N
ATOM   3450  CA  THR A 311     -96.643   4.261   3.410  1.00  0.00           C
ATOM   3451  C   THR A 311     -95.614   3.685   4.359  1.00  0.00           C
ATOM   3452  O   THR A 311     -94.489   3.402   3.965  1.00  0.00           O
ATOM   3453  CB  THR A 311     -96.596   5.799   3.476  1.00  0.00           C
ATOM   3454  CG2 THR A 311     -97.677   6.402   2.591  1.00  0.00           C
ATOM   3455  OG1 THR A 311     -96.796   6.229   4.828  1.00  0.00           O
ATOM   3456  H   THR A 311     -98.533   4.240   4.413  1.00  0.00           H
ATOM   3457  HA  THR A 311     -96.388   3.976   2.391  1.00  0.00           H
ATOM   3458  HB  THR A 311     -95.619   6.140   3.138  1.00  0.00           H
ATOM   3459  HG1 THR A 311     -95.964   6.181   5.305  1.00  0.00           H
ATOM   3460 1HG2 THR A 311     -97.627   7.490   2.650  1.00  0.00           H
ATOM   3461 2HG2 THR A 311     -97.521   6.086   1.560  1.00  0.00           H
ATOM   3462 3HG2 THR A 311     -98.656   6.064   2.930  1.00  0.00           H
ATOM   3463  N   ARG A 312     -96.014   3.517   5.612  1.00  0.00           N
ATOM   3464  CA  ARG A 312     -95.135   2.969   6.622  1.00  0.00           C
ATOM   3465  C   ARG A 312     -94.831   1.508   6.311  1.00  0.00           C
ATOM   3466  O   ARG A 312     -93.730   1.017   6.554  1.00  0.00           O
ATOM   3467  CB  ARG A 312     -95.687   3.148   8.029  1.00  0.00           C
ATOM   3468  CG  ARG A 312     -95.713   4.583   8.528  1.00  0.00           C
ATOM   3469  CD  ARG A 312     -96.297   4.750   9.884  1.00  0.00           C
ATOM   3470  NE  ARG A 312     -95.564   4.078  10.945  1.00  0.00           N
ATOM   3471  CZ  ARG A 312     -95.917   4.088  12.244  1.00  0.00           C
ATOM   3472  NH1 ARG A 312     -96.966   4.763  12.657  1.00  0.00           N
ATOM   3473  NH2 ARG A 312     -95.163   3.420  13.101  1.00  0.00           N
ATOM   3474  H   ARG A 312     -96.955   3.779   5.869  1.00  0.00           H
ATOM   3475  HA  ARG A 312     -94.220   3.559   6.676  1.00  0.00           H
ATOM   3476 1HB  ARG A 312     -96.700   2.750   8.025  1.00  0.00           H
ATOM   3477 2HB  ARG A 312     -95.064   2.547   8.693  1.00  0.00           H
ATOM   3478 1HG  ARG A 312     -94.689   4.960   8.557  1.00  0.00           H
ATOM   3479 2HG  ARG A 312     -96.300   5.181   7.833  1.00  0.00           H
ATOM   3480 1HD  ARG A 312     -96.326   5.811  10.130  1.00  0.00           H
ATOM   3481 2HD  ARG A 312     -97.311   4.349   9.883  1.00  0.00           H
ATOM   3482  HE  ARG A 312     -94.718   3.524  10.893  1.00  0.00           H
ATOM   3483 1HH1 ARG A 312     -97.522   5.283  11.992  1.00  0.00           H
ATOM   3484 2HH1 ARG A 312     -97.213   4.758  13.635  1.00  0.00           H
ATOM   3485 1HH2 ARG A 312     -94.348   2.920  12.771  1.00  0.00           H
ATOM   3486 2HH2 ARG A 312     -95.404   3.413  14.081  1.00  0.00           H
ATOM   3487  N   GLU A 313     -95.813   0.812   5.763  1.00  0.00           N
ATOM   3488  CA  GLU A 313     -95.569  -0.544   5.306  1.00  0.00           C
ATOM   3489  C   GLU A 313     -94.825  -0.601   3.970  1.00  0.00           C
ATOM   3490  O   GLU A 313     -94.014  -1.493   3.759  1.00  0.00           O
ATOM   3491  CB  GLU A 313     -96.895  -1.300   5.195  1.00  0.00           C
ATOM   3492  CG  GLU A 313     -97.566  -1.591   6.529  1.00  0.00           C
ATOM   3493  CD  GLU A 313     -98.893  -2.270   6.337  1.00  0.00           C
ATOM   3494  OE1 GLU A 313     -99.280  -2.469   5.210  1.00  0.00           O
ATOM   3495  OE2 GLU A 313     -99.471  -2.692   7.312  1.00  0.00           O
ATOM   3496  H   GLU A 313     -96.736   1.207   5.656  1.00  0.00           H
ATOM   3497  HA  GLU A 313     -94.880  -1.045   5.986  1.00  0.00           H
ATOM   3498 1HB  GLU A 313     -97.559  -0.689   4.582  1.00  0.00           H
ATOM   3499 2HB  GLU A 313     -96.686  -2.238   4.681  1.00  0.00           H
ATOM   3500 1HG  GLU A 313     -96.951  -2.185   7.204  1.00  0.00           H
ATOM   3501 2HG  GLU A 313     -97.725  -0.601   6.959  1.00  0.00           H
ATOM   3502  N   ALA A 314     -95.094   0.325   3.059  1.00  0.00           N
ATOM   3503  CA  ALA A 314     -94.340   0.326   1.803  1.00  0.00           C
ATOM   3504  C   ALA A 314     -92.843   0.626   1.990  1.00  0.00           C
ATOM   3505  O   ALA A 314     -92.003   0.123   1.254  1.00  0.00           O
ATOM   3506  CB  ALA A 314     -95.011   1.238   0.748  1.00  0.00           C
ATOM   3507  H   ALA A 314     -95.804   1.029   3.207  1.00  0.00           H
ATOM   3508  HA  ALA A 314     -94.315  -0.690   1.409  1.00  0.00           H
ATOM   3509 1HB  ALA A 314     -94.427   1.216  -0.173  1.00  0.00           H
ATOM   3510 2HB  ALA A 314     -96.020   0.879   0.547  1.00  0.00           H
ATOM   3511 3HB  ALA A 314     -95.055   2.258   1.125  1.00  0.00           H
ATOM   3512  N   MET A 315     -92.499   1.434   2.986  1.00  0.00           N
ATOM   3513  CA  MET A 315     -91.091   1.773   3.221  1.00  0.00           C
ATOM   3514  C   MET A 315     -90.745   2.171   4.670  1.00  0.00           C
ATOM   3515  O   MET A 315     -91.347   3.083   5.237  1.00  0.00           O
ATOM   3516  CB  MET A 315     -90.690   2.904   2.275  1.00  0.00           C
ATOM   3517  CG  MET A 315     -89.192   3.162   2.202  1.00  0.00           C
ATOM   3518  SD  MET A 315     -88.275   1.758   1.534  1.00  0.00           S
ATOM   3519  CE  MET A 315     -86.668   2.018   2.281  1.00  0.00           C
ATOM   3520  H   MET A 315     -93.206   1.822   3.594  1.00  0.00           H
ATOM   3521  HA  MET A 315     -90.462   0.904   3.027  1.00  0.00           H
ATOM   3522 1HB  MET A 315     -91.061   2.637   1.288  1.00  0.00           H
ATOM   3523 2HB  MET A 315     -91.196   3.804   2.625  1.00  0.00           H
ATOM   3524 1HG  MET A 315     -89.026   4.032   1.567  1.00  0.00           H
ATOM   3525 2HG  MET A 315     -88.834   3.375   3.210  1.00  0.00           H
ATOM   3526 1HE  MET A 315     -85.988   1.227   1.961  1.00  0.00           H
ATOM   3527 2HE  MET A 315     -86.273   2.985   1.968  1.00  0.00           H
ATOM   3528 3HE  MET A 315     -86.764   1.998   3.367  1.00  0.00           H
ATOM   3529  N   GLY A 316     -89.741   1.507   5.242  1.00  0.00           N
ATOM   3530  CA  GLY A 316     -89.339   1.743   6.627  1.00  0.00           C
ATOM   3531  C   GLY A 316     -88.850   3.170   6.845  1.00  0.00           C
ATOM   3532  O   GLY A 316     -88.830   3.676   7.970  1.00  0.00           O
ATOM   3533  H   GLY A 316     -89.244   0.818   4.696  1.00  0.00           H
ATOM   3534 1HA  GLY A 316     -90.192   1.563   7.283  1.00  0.00           H
ATOM   3535 2HA  GLY A 316     -88.533   1.055   6.886  1.00  0.00           H
ATOM   3536  N   PHE A 317     -88.445   3.844   5.774  1.00  0.00           N
ATOM   3537  CA  PHE A 317     -88.095   5.255   5.896  1.00  0.00           C
ATOM   3538  C   PHE A 317     -89.306   6.041   6.393  1.00  0.00           C
ATOM   3539  O   PHE A 317     -89.208   6.932   7.239  1.00  0.00           O
ATOM   3540  CB  PHE A 317     -87.713   6.114   4.685  1.00  0.00           C
ATOM   3541  CG  PHE A 317     -87.511   7.509   5.170  1.00  0.00           C
ATOM   3542  CD1 PHE A 317     -86.426   7.862   6.001  1.00  0.00           C
ATOM   3543  CD2 PHE A 317     -88.419   8.518   4.799  1.00  0.00           C
ATOM   3544  CE1 PHE A 317     -86.239   9.199   6.456  1.00  0.00           C
ATOM   3545  CE2 PHE A 317     -88.256   9.865   5.243  1.00  0.00           C
ATOM   3546  CZ  PHE A 317     -87.159  10.207   6.077  1.00  0.00           C
ATOM   3547  H   PHE A 317     -88.375   3.397   4.872  1.00  0.00           H
ATOM   3548  HA  PHE A 317     -87.224   5.365   6.544  1.00  0.00           H
ATOM   3549 1HB  PHE A 317     -86.792   5.743   4.236  1.00  0.00           H
ATOM   3550 2HB  PHE A 317     -88.509   6.092   3.944  1.00  0.00           H
ATOM   3551  HD1 PHE A 317     -85.712   7.095   6.301  1.00  0.00           H
ATOM   3552  HD2 PHE A 317     -89.259   8.253   4.157  1.00  0.00           H
ATOM   3553  HE1 PHE A 317     -85.389   9.444   7.094  1.00  0.00           H
ATOM   3554  HE2 PHE A 317     -88.970  10.630   4.942  1.00  0.00           H
ATOM   3555  HZ  PHE A 317     -87.024  11.230   6.426  1.00  0.00           H
ATOM   3556  N   SER A 318     -90.476   5.703   5.855  1.00  0.00           N
ATOM   3557  CA  SER A 318     -91.726   6.329   6.270  1.00  0.00           C
ATOM   3558  C   SER A 318     -92.122   5.902   7.681  1.00  0.00           C
ATOM   3559  O   SER A 318     -92.615   6.694   8.490  1.00  0.00           O
ATOM   3560  CB  SER A 318     -92.830   5.988   5.288  1.00  0.00           C
ATOM   3561  OG  SER A 318     -94.054   6.566   5.649  1.00  0.00           O
ATOM   3562  H   SER A 318     -90.497   4.992   5.137  1.00  0.00           H
ATOM   3563  HA  SER A 318     -91.763   7.400   6.068  1.00  0.00           H
ATOM   3564 1HB  SER A 318     -92.544   6.351   4.303  1.00  0.00           H
ATOM   3565 2HB  SER A 318     -92.945   4.905   5.255  1.00  0.00           H
ATOM   3566  HG  SER A 318     -93.943   7.515   5.743  1.00  0.00           H
ATOM   3567  N   ASP A 319     -91.901   4.629   7.991  1.00  0.00           N
ATOM   3568  CA  ASP A 319     -92.114   4.119   9.336  1.00  0.00           C
ATOM   3569  C   ASP A 319     -91.322   4.919  10.370  1.00  0.00           C
ATOM   3570  O   ASP A 319     -91.815   5.251  11.453  1.00  0.00           O
ATOM   3571  CB  ASP A 319     -91.694   2.669   9.597  1.00  0.00           C
ATOM   3572  CG  ASP A 319     -92.104   2.309  11.018  1.00  0.00           C
ATOM   3573  OD1 ASP A 319     -93.336   2.287  11.291  1.00  0.00           O
ATOM   3574  OD2 ASP A 319     -91.194   2.052  11.849  1.00  0.00           O
ATOM   3575  H   ASP A 319     -91.577   3.999   7.271  1.00  0.00           H
ATOM   3576  HA  ASP A 319     -93.175   4.160   9.584  1.00  0.00           H
ATOM   3577 1HB  ASP A 319     -92.065   1.968   8.849  1.00  0.00           H
ATOM   3578 2HB  ASP A 319     -90.612   2.764   9.502  1.00  0.00           H
ATOM   3579  N   LYS A 320     -90.077   5.240  10.042  1.00  0.00           N
ATOM   3580  CA  LYS A 320     -89.242   6.064  10.911  1.00  0.00           C
ATOM   3581  C   LYS A 320     -89.677   7.519  10.957  1.00  0.00           C
ATOM   3582  O   LYS A 320     -89.817   8.123  12.024  1.00  0.00           O
ATOM   3583  CB  LYS A 320     -87.781   5.983  10.465  1.00  0.00           C
ATOM   3584  CG  LYS A 320     -86.813   6.777  11.331  1.00  0.00           C
ATOM   3585  CD  LYS A 320     -85.386   6.655  10.820  1.00  0.00           C
ATOM   3586  CE  LYS A 320     -84.424   7.488  11.656  1.00  0.00           C
ATOM   3587  NZ  LYS A 320     -83.030   7.413  11.141  1.00  0.00           N
ATOM   3588  H   LYS A 320     -89.696   4.905   9.168  1.00  0.00           H
ATOM   3589  HA  LYS A 320     -89.238   5.649  11.920  1.00  0.00           H
ATOM   3590 1HB  LYS A 320     -87.501   4.928  10.481  1.00  0.00           H
ATOM   3591 2HB  LYS A 320     -87.739   6.353   9.440  1.00  0.00           H
ATOM   3592 1HG  LYS A 320     -87.116   7.826  11.316  1.00  0.00           H
ATOM   3593 2HG  LYS A 320     -86.868   6.398  12.351  1.00  0.00           H
ATOM   3594 1HD  LYS A 320     -85.089   5.605  10.864  1.00  0.00           H
ATOM   3595 2HD  LYS A 320     -85.356   6.998   9.785  1.00  0.00           H
ATOM   3596 1HE  LYS A 320     -84.763   8.522  11.636  1.00  0.00           H
ATOM   3597 2HE  LYS A 320     -84.453   7.117  12.680  1.00  0.00           H
ATOM   3598 1HZ  LYS A 320     -82.426   7.978  11.720  1.00  0.00           H
ATOM   3599 2HZ  LYS A 320     -82.715   6.453  11.158  1.00  0.00           H
ATOM   3600 3HZ  LYS A 320     -83.004   7.758  10.192  1.00  0.00           H
ATOM   3601  N   ARG A 321     -89.899   8.105   9.787  1.00  0.00           N
ATOM   3602  CA  ARG A 321     -90.221   9.525   9.694  1.00  0.00           C
ATOM   3603  C   ARG A 321     -91.585   9.718   9.047  1.00  0.00           C
ATOM   3604  O   ARG A 321     -91.709   9.825   7.823  1.00  0.00           O
ATOM   3605  CB  ARG A 321     -89.140  10.321   8.977  1.00  0.00           C
ATOM   3606  CG  ARG A 321     -87.806  10.384   9.701  1.00  0.00           C
ATOM   3607  CD  ARG A 321     -87.817  11.207  10.938  1.00  0.00           C
ATOM   3608  NE  ARG A 321     -88.167  12.603  10.728  1.00  0.00           N
ATOM   3609  CZ  ARG A 321     -87.305  13.554  10.315  1.00  0.00           C
ATOM   3610  NH1 ARG A 321     -86.039  13.274  10.102  1.00  0.00           N
ATOM   3611  NH2 ARG A 321     -87.763  14.783  10.151  1.00  0.00           N
ATOM   3612  H   ARG A 321     -89.845   7.556   8.939  1.00  0.00           H
ATOM   3613  HA  ARG A 321     -90.115   9.992  10.674  1.00  0.00           H
ATOM   3614 1HB  ARG A 321     -88.997   9.857   8.002  1.00  0.00           H
ATOM   3615 2HB  ARG A 321     -89.524  11.332   8.845  1.00  0.00           H
ATOM   3616 1HG  ARG A 321     -87.511   9.370   9.977  1.00  0.00           H
ATOM   3617 2HG  ARG A 321     -87.061  10.805   9.023  1.00  0.00           H
ATOM   3618 1HD  ARG A 321     -88.545  10.791  11.633  1.00  0.00           H
ATOM   3619 2HD  ARG A 321     -86.826  11.183  11.389  1.00  0.00           H
ATOM   3620  HE  ARG A 321     -89.055  13.070  10.846  1.00  0.00           H
ATOM   3621 1HH1 ARG A 321     -85.701  12.333  10.249  1.00  0.00           H
ATOM   3622 2HH1 ARG A 321     -85.408  14.000   9.793  1.00  0.00           H
ATOM   3623 1HH2 ARG A 321     -88.736  14.985  10.336  1.00  0.00           H
ATOM   3624 2HH2 ARG A 321     -87.139  15.512   9.842  1.00  0.00           H
ATOM   3625  N   GLY A 322     -92.650   9.767   9.867  1.00  0.00           N
ATOM   3626  CA  GLY A 322     -94.015   9.967   9.381  1.00  0.00           C
ATOM   3627  C   GLY A 322     -94.411  11.406   9.108  1.00  0.00           C
ATOM   3628  O   GLY A 322     -95.556  11.705   8.755  1.00  0.00           O
ATOM   3629  H   GLY A 322     -92.491   9.663  10.858  1.00  0.00           H
ATOM   3630 1HA  GLY A 322     -94.143   9.424   8.444  1.00  0.00           H
ATOM   3631 2HA  GLY A 322     -94.716   9.584  10.121  1.00  0.00           H
ATOM   3632  N   ASP A 323     -93.470  12.332   9.264  1.00  0.00           N
ATOM   3633  CA  ASP A 323     -93.760  13.737   9.013  1.00  0.00           C
ATOM   3634  C   ASP A 323     -93.613  14.139   7.550  1.00  0.00           C
ATOM   3635  O   ASP A 323     -93.664  15.319   7.197  1.00  0.00           O
ATOM   3636  CB  ASP A 323     -92.851  14.615   9.877  1.00  0.00           C
ATOM   3637  CG  ASP A 323     -91.366  14.479   9.568  1.00  0.00           C
ATOM   3638  OD1 ASP A 323     -91.027  13.710   8.701  1.00  0.00           O
ATOM   3639  OD2 ASP A 323     -90.600  15.255  10.086  1.00  0.00           O
ATOM   3640  H   ASP A 323     -92.541  12.065   9.559  1.00  0.00           H
ATOM   3641  HA  ASP A 323     -94.781  13.964   9.318  1.00  0.00           H
ATOM   3642 1HB  ASP A 323     -93.128  15.670   9.868  1.00  0.00           H
ATOM   3643 2HB  ASP A 323     -93.057  14.193  10.861  1.00  0.00           H
ATOM   3644  N   THR A 324     -93.429  13.160   6.670  1.00  0.00           N
ATOM   3645  CA  THR A 324     -93.397  13.426   5.235  1.00  0.00           C
ATOM   3646  C   THR A 324     -94.699  13.103   4.510  1.00  0.00           C
ATOM   3647  O   THR A 324     -94.766  13.076   3.278  1.00  0.00           O
ATOM   3648  CB  THR A 324     -92.259  12.636   4.561  1.00  0.00           C
ATOM   3649  CG2 THR A 324     -90.913  13.031   5.150  1.00  0.00           C
ATOM   3650  OG1 THR A 324     -92.469  11.232   4.753  1.00  0.00           O
ATOM   3651  H   THR A 324     -93.307  12.212   6.997  1.00  0.00           H
ATOM   3652  HA  THR A 324     -93.018  14.433   5.055  1.00  0.00           H
ATOM   3653  HB  THR A 324     -92.265  12.852   3.491  1.00  0.00           H
ATOM   3654  HG1 THR A 324     -92.209  10.758   3.960  1.00  0.00           H
ATOM   3655 1HG2 THR A 324     -90.122  12.463   4.660  1.00  0.00           H
ATOM   3656 2HG2 THR A 324     -90.747  14.097   4.994  1.00  0.00           H
ATOM   3657 3HG2 THR A 324     -90.908  12.815   6.218  1.00  0.00           H
ATOM   3658  N   LEU A 325     -95.760  12.849   5.269  1.00  0.00           N
ATOM   3659  CA  LEU A 325     -97.066  12.587   4.678  1.00  0.00           C
ATOM   3660  C   LEU A 325     -97.826  13.915   4.706  1.00  0.00           C
ATOM   3661  O   LEU A 325     -97.950  14.567   5.748  1.00  0.00           O
ATOM   3662  CB  LEU A 325     -97.819  11.489   5.440  1.00  0.00           C
ATOM   3663  CG  LEU A 325     -99.250  11.224   4.960  1.00  0.00           C
ATOM   3664  CD1 LEU A 325     -99.231  10.654   3.547  1.00  0.00           C
ATOM   3665  CD2 LEU A 325     -99.941  10.265   5.918  1.00  0.00           C
ATOM   3666  H   LEU A 325     -95.664  12.837   6.274  1.00  0.00           H
ATOM   3667  HA  LEU A 325     -96.940  12.146   3.690  1.00  0.00           H
ATOM   3668 1HB  LEU A 325     -97.180  10.640   5.202  1.00  0.00           H
ATOM   3669 2HB  LEU A 325     -97.804  11.662   6.516  1.00  0.00           H
ATOM   3670  HG  LEU A 325     -99.786  12.175   4.995  1.00  0.00           H
ATOM   3671 1HD1 LEU A 325    -100.252  10.470   3.215  1.00  0.00           H
ATOM   3672 2HD1 LEU A 325     -98.755  11.366   2.874  1.00  0.00           H
ATOM   3673 3HD1 LEU A 325     -98.673   9.719   3.542  1.00  0.00           H
ATOM   3674 1HD2 LEU A 325    -100.958  10.078   5.575  1.00  0.00           H
ATOM   3675 2HD2 LEU A 325     -99.390   9.325   5.951  1.00  0.00           H
ATOM   3676 3HD2 LEU A 325     -99.969  10.705   6.917  1.00  0.00           H
ATOM   3677  N   ASN A 326     -98.369  14.290   3.479  1.00  0.00           N
ATOM   3678  CA  ASN A 326     -99.146  15.519   3.558  1.00  0.00           C
ATOM   3679  C   ASN A 326    -100.492  15.398   2.876  1.00  0.00           C
ATOM   3680  O   ASN A 326    -100.592  15.485   1.650  1.00  0.00           O
ATOM   3681  CB  ASN A 326     -98.380  16.692   2.973  1.00  0.00           C
ATOM   3682  CG  ASN A 326     -99.067  18.016   3.155  1.00  0.00           C
ATOM   3683  ND2 ASN A 326     -98.316  19.071   2.970  1.00  0.00           N
ATOM   3684  OD1 ASN A 326    -100.279  18.081   3.389  1.00  0.00           O
ATOM   3685  H   ASN A 326     -98.281  13.818   2.590  1.00  0.00           H
ATOM   3686  HA  ASN A 326     -99.363  15.754   4.600  1.00  0.00           H
ATOM   3687 1HB  ASN A 326     -97.312  16.812   3.163  1.00  0.00           H
ATOM   3688 2HB  ASN A 326     -98.529  16.358   1.945  1.00  0.00           H
ATOM   3689 1HD2 ASN A 326     -98.707  19.987   3.077  1.00  0.00           H
ATOM   3690 2HD2 ASN A 326     -97.354  18.965   2.723  1.00  0.00           H
ATOM   3691  N   VAL A 327    -101.529  15.286   3.708  1.00  0.00           N
ATOM   3692  CA  VAL A 327    -102.916  15.135   3.285  1.00  0.00           C
ATOM   3693  C   VAL A 327    -103.571  16.507   3.185  1.00  0.00           C
ATOM   3694  O   VAL A 327    -103.556  17.279   4.138  1.00  0.00           O
ATOM   3695  CB  VAL A 327    -103.724  14.252   4.255  1.00  0.00           C
ATOM   3696  CG1 VAL A 327    -105.177  14.163   3.812  1.00  0.00           C
ATOM   3697  CG2 VAL A 327    -103.111  12.864   4.349  1.00  0.00           C
ATOM   3698  H   VAL A 327    -101.314  15.308   4.695  1.00  0.00           H
ATOM   3699  HA  VAL A 327    -102.987  14.609   2.333  1.00  0.00           H
ATOM   3700  HB  VAL A 327    -103.674  14.687   5.253  1.00  0.00           H
ATOM   3701 1HG1 VAL A 327    -105.733  13.535   4.508  1.00  0.00           H
ATOM   3702 2HG1 VAL A 327    -105.615  15.161   3.794  1.00  0.00           H
ATOM   3703 3HG1 VAL A 327    -105.226  13.728   2.813  1.00  0.00           H
ATOM   3704 1HG2 VAL A 327    -103.692  12.253   5.037  1.00  0.00           H
ATOM   3705 2HG2 VAL A 327    -103.113  12.399   3.362  1.00  0.00           H
ATOM   3706 3HG2 VAL A 327    -102.086  12.942   4.711  1.00  0.00           H
ATOM   3707  N   VAL A 328    -104.129  16.809   2.025  1.00  0.00           N
ATOM   3708  CA  VAL A 328    -104.715  18.112   1.751  1.00  0.00           C
ATOM   3709  C   VAL A 328    -106.241  17.959   1.681  1.00  0.00           C
ATOM   3710  O   VAL A 328    -106.746  17.133   0.916  1.00  0.00           O
ATOM   3711  CB  VAL A 328    -104.187  18.717   0.436  1.00  0.00           C
ATOM   3712  CG1 VAL A 328    -104.854  20.057   0.163  1.00  0.00           C
ATOM   3713  CG2 VAL A 328    -102.675  18.879   0.494  1.00  0.00           C
ATOM   3714  H   VAL A 328    -104.145  16.102   1.305  1.00  0.00           H
ATOM   3715  HA  VAL A 328    -104.499  18.821   2.552  1.00  0.00           H
ATOM   3716  HB  VAL A 328    -104.402  18.030  -0.382  1.00  0.00           H
ATOM   3717 1HG1 VAL A 328    -104.469  20.472  -0.770  1.00  0.00           H
ATOM   3718 2HG1 VAL A 328    -105.931  19.917   0.080  1.00  0.00           H
ATOM   3719 3HG1 VAL A 328    -104.638  20.745   0.981  1.00  0.00           H
ATOM   3720 1HG2 VAL A 328    -102.318  19.307  -0.442  1.00  0.00           H
ATOM   3721 2HG2 VAL A 328    -102.411  19.538   1.320  1.00  0.00           H
ATOM   3722 3HG2 VAL A 328    -102.212  17.904   0.646  1.00  0.00           H
ATOM   3723  N   ASN A 329    -106.987  18.731   2.476  1.00  0.00           N
ATOM   3724  CA  ASN A 329    -108.447  18.677   2.385  1.00  0.00           C
ATOM   3725  C   ASN A 329    -108.872  19.705   1.374  1.00  0.00           C
ATOM   3726  O   ASN A 329    -109.150  20.849   1.717  1.00  0.00           O
ATOM   3727  CB  ASN A 329    -109.133  18.914   3.718  1.00  0.00           C
ATOM   3728  CG  ASN A 329    -108.885  17.830   4.728  1.00  0.00           C
ATOM   3729  ND2 ASN A 329    -109.095  18.162   5.976  1.00  0.00           N
ATOM   3730  OD1 ASN A 329    -108.579  16.685   4.376  1.00  0.00           O
ATOM   3731  H   ASN A 329    -106.558  19.356   3.145  1.00  0.00           H
ATOM   3732  HA  ASN A 329    -108.765  17.664   2.133  1.00  0.00           H
ATOM   3733 1HB  ASN A 329    -109.071  19.886   4.212  1.00  0.00           H
ATOM   3734 2HB  ASN A 329    -110.131  18.783   3.299  1.00  0.00           H
ATOM   3735 1HD2 ASN A 329    -108.949  17.491   6.703  1.00  0.00           H
ATOM   3736 2HD2 ASN A 329    -109.401  19.086   6.203  1.00  0.00           H
ATOM   3737  N   SER A 330    -108.986  19.267   0.132  1.00  0.00           N
ATOM   3738  CA  SER A 330    -109.189  20.171  -0.980  1.00  0.00           C
ATOM   3739  C   SER A 330    -110.679  20.550  -1.086  1.00  0.00           C
ATOM   3740  O   SER A 330    -111.570  19.702  -0.911  1.00  0.00           O
ATOM   3741  CB  SER A 330    -108.695  19.536  -2.266  1.00  0.00           C
ATOM   3742  OG  SER A 330    -108.966  20.333  -3.386  1.00  0.00           O
ATOM   3743  H   SER A 330    -108.930  18.273  -0.044  1.00  0.00           H
ATOM   3744  HA  SER A 330    -108.571  21.070  -0.926  1.00  0.00           H
ATOM   3745 1HB  SER A 330    -107.620  19.385  -2.188  1.00  0.00           H
ATOM   3746 2HB  SER A 330    -109.187  18.572  -2.390  1.00  0.00           H
ATOM   3747  HG  SER A 330    -109.909  20.503  -3.437  1.00  0.00           H
ATOM   3748  N   PRO A 331    -110.955  21.840  -1.346  1.00  0.00           N
ATOM   3749  CA  PRO A 331    -112.324  22.327  -1.491  1.00  0.00           C
ATOM   3750  C   PRO A 331    -112.896  21.777  -2.779  1.00  0.00           C
ATOM   3751  O   PRO A 331    -112.119  21.509  -3.697  1.00  0.00           O
ATOM   3752  CB  PRO A 331    -112.205  23.855  -1.509  1.00  0.00           C
ATOM   3753  CG  PRO A 331    -110.830  24.113  -2.020  1.00  0.00           C
ATOM   3754  CD  PRO A 331    -109.987  22.982  -1.490  1.00  0.00           C
ATOM   3755  OXT PRO A 331    -114.079  21.610  -2.888  1.00  0.00           O
ATOM   3756  HA  PRO A 331    -112.965  22.053  -0.640  1.00  0.00           H
ATOM   3757 1HB  PRO A 331    -112.965  24.309  -2.161  1.00  0.00           H
ATOM   3758 2HB  PRO A 331    -112.345  24.281  -0.504  1.00  0.00           H
ATOM   3759 1HG  PRO A 331    -110.811  24.140  -3.118  1.00  0.00           H
ATOM   3760 2HG  PRO A 331    -110.452  25.084  -1.668  1.00  0.00           H
ATOM   3761 1HD  PRO A 331    -109.172  22.715  -2.177  1.00  0.00           H
ATOM   3762 2HD  PRO A 331    -109.526  23.225  -0.523  1.00  0.00           H
TER    3763      PRO A 331
ATOM   3764  N   ARG B  52     -75.320  18.139  -0.294  1.00  0.00           N
ATOM   3765  CA  ARG B  52     -75.476  17.308   0.888  1.00  0.00           C
ATOM   3766  C   ARG B  52     -74.125  16.754   1.318  1.00  0.00           C
ATOM   3767  O   ARG B  52     -73.142  16.915   0.610  1.00  0.00           O
ATOM   3768  CB  ARG B  52     -76.504  16.204   0.692  1.00  0.00           C
ATOM   3769  CG  ARG B  52     -77.921  16.690   0.433  1.00  0.00           C
ATOM   3770  CD  ARG B  52     -78.929  15.605   0.330  1.00  0.00           C
ATOM   3771  NE  ARG B  52     -80.271  16.058  -0.007  1.00  0.00           N
ATOM   3772  CZ  ARG B  52     -81.313  15.243  -0.254  1.00  0.00           C
ATOM   3773  NH1 ARG B  52     -81.171  13.936  -0.240  1.00  0.00           N
ATOM   3774  NH2 ARG B  52     -82.483  15.793  -0.533  1.00  0.00           N
ATOM   3775 1H   ARG B  52     -75.801  17.902  -1.137  1.00  0.00           H
ATOM   3776 2H   ARG B  52     -75.586  19.104  -0.265  1.00  0.00           H
ATOM   3777 3H   ARG B  52     -74.416  18.271  -0.698  1.00  0.00           H
ATOM   3778  HA  ARG B  52     -75.937  17.889   1.688  1.00  0.00           H
ATOM   3779 1HB  ARG B  52     -76.168  15.605  -0.154  1.00  0.00           H
ATOM   3780 2HB  ARG B  52     -76.493  15.596   1.596  1.00  0.00           H
ATOM   3781 1HG  ARG B  52     -78.218  17.347   1.249  1.00  0.00           H
ATOM   3782 2HG  ARG B  52     -77.930  17.248  -0.504  1.00  0.00           H
ATOM   3783 1HD  ARG B  52     -78.619  14.903  -0.445  1.00  0.00           H
ATOM   3784 2HD  ARG B  52     -78.991  15.086   1.287  1.00  0.00           H
ATOM   3785  HE  ARG B  52     -80.627  16.999  -0.106  1.00  0.00           H
ATOM   3786 1HH1 ARG B  52     -80.267  13.531  -0.042  1.00  0.00           H
ATOM   3787 2HH1 ARG B  52     -81.967  13.341  -0.428  1.00  0.00           H
ATOM   3788 1HH2 ARG B  52     -82.572  16.798  -0.557  1.00  0.00           H
ATOM   3789 2HH2 ARG B  52     -83.282  15.205  -0.722  1.00  0.00           H
ATOM   3790  N   THR B  53     -74.103  16.121   2.483  1.00  0.00           N
ATOM   3791  CA  THR B  53     -72.884  15.490   2.984  1.00  0.00           C
ATOM   3792  C   THR B  53     -72.489  14.414   2.001  1.00  0.00           C
ATOM   3793  O   THR B  53     -73.297  13.570   1.662  1.00  0.00           O
ATOM   3794  CB  THR B  53     -73.067  14.874   4.382  1.00  0.00           C
ATOM   3795  CG2 THR B  53     -71.757  14.277   4.877  1.00  0.00           C
ATOM   3796  OG1 THR B  53     -73.505  15.884   5.301  1.00  0.00           O
ATOM   3797  H   THR B  53     -74.945  16.075   3.041  1.00  0.00           H
ATOM   3798  HA  THR B  53     -72.081  16.224   3.030  1.00  0.00           H
ATOM   3799  HB  THR B  53     -73.824  14.092   4.332  1.00  0.00           H
ATOM   3800  HG1 THR B  53     -73.617  15.498   6.173  1.00  0.00           H
ATOM   3801 1HG2 THR B  53     -71.906  13.847   5.868  1.00  0.00           H
ATOM   3802 2HG2 THR B  53     -71.429  13.500   4.188  1.00  0.00           H
ATOM   3803 3HG2 THR B  53     -71.000  15.058   4.932  1.00  0.00           H
ATOM   3804  N   LEU B  54     -71.262  14.471   1.534  1.00  0.00           N
ATOM   3805  CA  LEU B  54     -70.779  13.504   0.528  1.00  0.00           C
ATOM   3806  C   LEU B  54     -69.695  12.618   1.139  1.00  0.00           C
ATOM   3807  O   LEU B  54     -69.561  11.448   0.788  1.00  0.00           O
ATOM   3808  CB  LEU B  54     -70.241  14.228  -0.713  1.00  0.00           C
ATOM   3809  CG  LEU B  54     -69.929  13.324  -1.913  1.00  0.00           C
ATOM   3810  CD1 LEU B  54     -71.196  12.621  -2.378  1.00  0.00           C
ATOM   3811  CD2 LEU B  54     -69.331  14.159  -3.036  1.00  0.00           C
ATOM   3812  H   LEU B  54     -70.634  15.188   1.868  1.00  0.00           H
ATOM   3813  HA  LEU B  54     -71.595  12.845   0.234  1.00  0.00           H
ATOM   3814 1HB  LEU B  54     -71.099  14.860  -0.936  1.00  0.00           H
ATOM   3815 2HB  LEU B  54     -69.381  14.854  -0.474  1.00  0.00           H
ATOM   3816  HG  LEU B  54     -69.173  12.609  -1.591  1.00  0.00           H
ATOM   3817 1HD1 LEU B  54     -70.965  11.981  -3.233  1.00  0.00           H
ATOM   3818 2HD1 LEU B  54     -71.593  12.012  -1.568  1.00  0.00           H
ATOM   3819 3HD1 LEU B  54     -71.937  13.363  -2.673  1.00  0.00           H
ATOM   3820 1HD2 LEU B  54     -69.109  13.515  -3.890  1.00  0.00           H
ATOM   3821 2HD2 LEU B  54     -70.042  14.929  -3.337  1.00  0.00           H
ATOM   3822 3HD2 LEU B  54     -68.412  14.631  -2.689  1.00  0.00           H
ATOM   3823  N   PHE B  55     -68.962  13.171   2.096  1.00  0.00           N
ATOM   3824  CA  PHE B  55     -67.933  12.451   2.825  1.00  0.00           C
ATOM   3825  C   PHE B  55     -68.160  12.530   4.339  1.00  0.00           C
ATOM   3826  O   PHE B  55     -68.620  13.542   4.848  1.00  0.00           O
ATOM   3827  CB  PHE B  55     -66.549  12.999   2.466  1.00  0.00           C
ATOM   3828  CG  PHE B  55     -66.279  13.040   0.990  1.00  0.00           C
ATOM   3829  CD1 PHE B  55     -66.507  14.197   0.261  1.00  0.00           C
ATOM   3830  CD2 PHE B  55     -65.796  11.922   0.324  1.00  0.00           C
ATOM   3831  CE1 PHE B  55     -66.258  14.238  -1.098  1.00  0.00           C
ATOM   3832  CE2 PHE B  55     -65.545  11.960  -1.033  1.00  0.00           C
ATOM   3833  CZ  PHE B  55     -65.778  13.119  -1.745  1.00  0.00           C
ATOM   3834  H   PHE B  55     -69.132  14.140   2.318  1.00  0.00           H
ATOM   3835  HA  PHE B  55     -67.951  11.395   2.547  1.00  0.00           H
ATOM   3836 1HB  PHE B  55     -66.444  14.018   2.833  1.00  0.00           H
ATOM   3837 2HB  PHE B  55     -65.774  12.373   2.907  1.00  0.00           H
ATOM   3838  HD1 PHE B  55     -66.885  15.084   0.774  1.00  0.00           H
ATOM   3839  HD2 PHE B  55     -65.615  11.006   0.888  1.00  0.00           H
ATOM   3840  HE1 PHE B  55     -66.442  15.154  -1.659  1.00  0.00           H
ATOM   3841  HE2 PHE B  55     -65.167  11.076  -1.543  1.00  0.00           H
ATOM   3842  HZ  PHE B  55     -65.582  13.150  -2.815  1.00  0.00           H
ATOM   3843  N   SER B  56     -67.824  11.448   5.030  1.00  0.00           N
ATOM   3844  CA  SER B  56     -67.950  11.336   6.487  1.00  0.00           C
ATOM   3845  C   SER B  56     -67.086  10.188   7.021  1.00  0.00           C
ATOM   3846  O   SER B  56     -66.552   9.367   6.251  1.00  0.00           O
ATOM   3847  CB  SER B  56     -69.402  11.131   6.872  1.00  0.00           C
ATOM   3848  OG  SER B  56     -69.893   9.893   6.439  1.00  0.00           O
ATOM   3849  H   SER B  56     -67.460  10.666   4.505  1.00  0.00           H
ATOM   3850  HA  SER B  56     -67.772  12.276   7.010  1.00  0.00           H
ATOM   3851 1HB  SER B  56     -69.484  11.186   7.957  1.00  0.00           H
ATOM   3852 2HB  SER B  56     -69.998  11.926   6.424  1.00  0.00           H
ATOM   3853  HG  SER B  56     -70.812   9.803   6.703  1.00  0.00           H
ATOM   3854  N   ASN B  57     -66.962  10.125   8.346  1.00  0.00           N
ATOM   3855  CA  ASN B  57     -66.155   9.104   8.995  1.00  0.00           C
ATOM   3856  C   ASN B  57     -64.719   9.035   8.517  1.00  0.00           C
ATOM   3857  O   ASN B  57     -64.224   7.957   8.178  1.00  0.00           O
ATOM   3858  CB  ASN B  57     -66.802   7.739   8.838  1.00  0.00           C
ATOM   3859  CG  ASN B  57     -66.274   6.706   9.792  1.00  0.00           C
ATOM   3860  ND2 ASN B  57     -66.266   5.477   9.346  1.00  0.00           N
ATOM   3861  OD1 ASN B  57     -65.809   7.027  10.891  1.00  0.00           O
ATOM   3862  H   ASN B  57     -67.440  10.808   8.914  1.00  0.00           H
ATOM   3863  HA  ASN B  57     -66.085   9.311  10.063  1.00  0.00           H
ATOM   3864 1HB  ASN B  57     -67.886   7.640   8.766  1.00  0.00           H
ATOM   3865 2HB  ASN B  57     -66.358   7.571   7.856  1.00  0.00           H
ATOM   3866 1HD2 ASN B  57     -65.928   4.734   9.928  1.00  0.00           H
ATOM   3867 2HD2 ASN B  57     -66.598   5.278   8.425  1.00  0.00           H
ATOM   3868  N   LEU B  58     -64.031  10.177   8.460  1.00  0.00           N
ATOM   3869  CA  LEU B  58     -62.665  10.203   7.937  1.00  0.00           C
ATOM   3870  C   LEU B  58     -61.649  10.515   9.044  1.00  0.00           C
ATOM   3871  O   LEU B  58     -61.976  11.170  10.035  1.00  0.00           O
ATOM   3872  CB  LEU B  58     -62.555  11.231   6.806  1.00  0.00           C
ATOM   3873  CG  LEU B  58     -63.483  10.987   5.608  1.00  0.00           C
ATOM   3874  CD1 LEU B  58     -63.337  12.114   4.596  1.00  0.00           C
ATOM   3875  CD2 LEU B  58     -63.147   9.646   4.972  1.00  0.00           C
ATOM   3876  H   LEU B  58     -64.453  11.036   8.782  1.00  0.00           H
ATOM   3877  HA  LEU B  58     -62.407   9.222   7.541  1.00  0.00           H
ATOM   3878 1HB  LEU B  58     -62.869  12.124   7.345  1.00  0.00           H
ATOM   3879 2HB  LEU B  58     -61.524  11.355   6.471  1.00  0.00           H
ATOM   3880  HG  LEU B  58     -64.500  10.928   5.993  1.00  0.00           H
ATOM   3881 1HD1 LEU B  58     -63.998  11.933   3.750  1.00  0.00           H
ATOM   3882 2HD1 LEU B  58     -63.603  13.062   5.066  1.00  0.00           H
ATOM   3883 3HD1 LEU B  58     -62.306  12.161   4.247  1.00  0.00           H
ATOM   3884 1HD2 LEU B  58     -63.807   9.473   4.121  1.00  0.00           H
ATOM   3885 2HD2 LEU B  58     -62.111   9.652   4.633  1.00  0.00           H
ATOM   3886 3HD2 LEU B  58     -63.284   8.852   5.704  1.00  0.00           H
ATOM   3887  N   SER B  59     -60.408  10.064   8.858  1.00  0.00           N
ATOM   3888  CA  SER B  59     -59.328  10.438   9.774  1.00  0.00           C
ATOM   3889  C   SER B  59     -58.911  11.872   9.504  1.00  0.00           C
ATOM   3890  O   SER B  59     -59.427  12.531   8.599  1.00  0.00           O
ATOM   3891  CB  SER B  59     -58.147   9.499   9.624  1.00  0.00           C
ATOM   3892  OG  SER B  59     -57.491   9.670   8.400  1.00  0.00           O
ATOM   3893  H   SER B  59     -60.202   9.456   8.078  1.00  0.00           H
ATOM   3894  HA  SER B  59     -59.576  10.279  10.824  1.00  0.00           H
ATOM   3895 1HB  SER B  59     -57.443   9.693  10.433  1.00  0.00           H
ATOM   3896 2HB  SER B  59     -58.505   8.472   9.697  1.00  0.00           H
ATOM   3897  HG  SER B  59     -56.998   8.873   8.186  1.00  0.00           H
ATOM   3898  N   ASP B  60     -57.957  12.354  10.287  1.00  0.00           N
ATOM   3899  CA  ASP B  60     -57.411  13.673  10.041  1.00  0.00           C
ATOM   3900  C   ASP B  60     -56.723  13.721   8.673  1.00  0.00           C
ATOM   3901  O   ASP B  60     -56.870  14.695   7.941  1.00  0.00           O
ATOM   3902  CB  ASP B  60     -56.428  14.063  11.150  1.00  0.00           C
ATOM   3903  CG  ASP B  60     -57.085  14.401  12.480  1.00  0.00           C
ATOM   3904  OD1 ASP B  60     -58.281  14.569  12.505  1.00  0.00           O
ATOM   3905  OD2 ASP B  60     -56.415  14.338  13.483  1.00  0.00           O
ATOM   3906  H   ASP B  60     -57.600  11.810  11.060  1.00  0.00           H
ATOM   3907  HA  ASP B  60     -58.221  14.398   9.958  1.00  0.00           H
ATOM   3908 1HB  ASP B  60     -55.641  13.326  11.309  1.00  0.00           H
ATOM   3909 2HB  ASP B  60     -55.998  14.966  10.716  1.00  0.00           H
ATOM   3910  N   GLN B  61     -56.017  12.654   8.298  1.00  0.00           N
ATOM   3911  CA  GLN B  61     -55.317  12.600   7.011  1.00  0.00           C
ATOM   3912  C   GLN B  61     -56.283  12.381   5.840  1.00  0.00           C
ATOM   3913  O   GLN B  61     -56.140  13.006   4.788  1.00  0.00           O
ATOM   3914  CB  GLN B  61     -54.269  11.482   7.025  1.00  0.00           C
ATOM   3915  CG  GLN B  61     -53.087  11.749   7.939  1.00  0.00           C
ATOM   3916  CD  GLN B  61     -52.110  10.591   7.976  1.00  0.00           C
ATOM   3917  NE2 GLN B  61     -50.993  10.780   8.669  1.00  0.00           N
ATOM   3918  OE1 GLN B  61     -52.356   9.534   7.388  1.00  0.00           O
ATOM   3919  H   GLN B  61     -55.965  11.858   8.920  1.00  0.00           H
ATOM   3920  HA  GLN B  61     -54.815  13.548   6.827  1.00  0.00           H
ATOM   3921 1HB  GLN B  61     -54.781  10.575   7.340  1.00  0.00           H
ATOM   3922 2HB  GLN B  61     -53.922  11.366   5.998  1.00  0.00           H
ATOM   3923 1HG  GLN B  61     -52.509  12.674   7.902  1.00  0.00           H
ATOM   3924 2HG  GLN B  61     -53.678  11.732   8.854  1.00  0.00           H
ATOM   3925 1HE2 GLN B  61     -50.311  10.050   8.731  1.00  0.00           H
ATOM   3926 2HE2 GLN B  61     -50.835  11.654   9.133  1.00  0.00           H
ATOM   3927  N   ASP B  62     -57.262  11.498   6.023  1.00  0.00           N
ATOM   3928  CA  ASP B  62     -58.238  11.254   4.968  1.00  0.00           C
ATOM   3929  C   ASP B  62     -59.156  12.463   4.751  1.00  0.00           C
ATOM   3930  O   ASP B  62     -59.468  12.783   3.604  1.00  0.00           O
ATOM   3931  CB  ASP B  62     -59.071  10.013   5.297  1.00  0.00           C
ATOM   3932  CG  ASP B  62     -58.325   8.695   5.144  1.00  0.00           C
ATOM   3933  OD1 ASP B  62     -57.266   8.699   4.562  1.00  0.00           O
ATOM   3934  OD2 ASP B  62     -58.736   7.730   5.741  1.00  0.00           O
ATOM   3935  H   ASP B  62     -57.337  10.990   6.893  1.00  0.00           H
ATOM   3936  HA  ASP B  62     -57.726  11.133   4.014  1.00  0.00           H
ATOM   3937 1HB  ASP B  62     -59.540  10.052   6.281  1.00  0.00           H
ATOM   3938 2HB  ASP B  62     -59.839  10.087   4.527  1.00  0.00           H
ATOM   3939  N   GLY B  63     -59.586  13.133   5.818  1.00  0.00           N
ATOM   3940  CA  GLY B  63     -60.415  14.321   5.657  1.00  0.00           C
ATOM   3941  C   GLY B  63     -59.592  15.395   4.970  1.00  0.00           C
ATOM   3942  O   GLY B  63     -60.074  16.030   4.046  1.00  0.00           O
ATOM   3943  H   GLY B  63     -59.342  12.825   6.749  1.00  0.00           H
ATOM   3944 1HA  GLY B  63     -61.288  14.068   5.055  1.00  0.00           H
ATOM   3945 2HA  GLY B  63     -60.742  14.664   6.639  1.00  0.00           H
ATOM   3946  N   GLY B  64     -58.353  15.618   5.420  1.00  0.00           N
ATOM   3947  CA  GLY B  64     -57.502  16.605   4.765  1.00  0.00           C
ATOM   3948  C   GLY B  64     -57.175  16.265   3.319  1.00  0.00           C
ATOM   3949  O   GLY B  64     -56.995  17.157   2.500  1.00  0.00           O
ATOM   3950  H   GLY B  64     -57.993  15.108   6.214  1.00  0.00           H
ATOM   3951 1HA  GLY B  64     -58.006  17.571   4.774  1.00  0.00           H
ATOM   3952 2HA  GLY B  64     -56.561  16.682   5.308  1.00  0.00           H
ATOM   3953  N   ALA B  65     -57.101  14.978   3.011  1.00  0.00           N
ATOM   3954  CA  ALA B  65     -56.846  14.547   1.647  1.00  0.00           C
ATOM   3955  C   ALA B  65     -58.007  14.960   0.731  1.00  0.00           C
ATOM   3956  O   ALA B  65     -57.798  15.540  -0.332  1.00  0.00           O
ATOM   3957  CB  ALA B  65     -56.567  13.041   1.582  1.00  0.00           C
ATOM   3958  H   ALA B  65     -57.221  14.281   3.733  1.00  0.00           H
ATOM   3959  HA  ALA B  65     -55.967  15.072   1.272  1.00  0.00           H
ATOM   3960 1HB  ALA B  65     -56.383  12.751   0.548  1.00  0.00           H
ATOM   3961 2HB  ALA B  65     -55.693  12.807   2.187  1.00  0.00           H
ATOM   3962 3HB  ALA B  65     -57.429  12.495   1.962  1.00  0.00           H
ATOM   3963  N   ILE B  66     -59.223  14.701   1.175  1.00  0.00           N
ATOM   3964  CA  ILE B  66     -60.424  15.072   0.418  1.00  0.00           C
ATOM   3965  C   ILE B  66     -60.573  16.593   0.284  1.00  0.00           C
ATOM   3966  O   ILE B  66     -60.927  17.100  -0.792  1.00  0.00           O
ATOM   3967  CB  ILE B  66     -61.694  14.501   1.073  1.00  0.00           C
ATOM   3968  CG1 ILE B  66     -61.668  12.972   1.047  1.00  0.00           C
ATOM   3969  CG2 ILE B  66     -62.937  15.027   0.370  1.00  0.00           C
ATOM   3970  CD1 ILE B  66     -61.648  12.384  -0.347  1.00  0.00           C
ATOM   3971  H   ILE B  66     -59.325  14.234   2.066  1.00  0.00           H
ATOM   3972  HA  ILE B  66     -60.341  14.741  -0.617  1.00  0.00           H
ATOM   3973  HB  ILE B  66     -61.717  14.796   2.122  1.00  0.00           H
ATOM   3974 1HG1 ILE B  66     -60.778  12.652   1.588  1.00  0.00           H
ATOM   3975 2HG1 ILE B  66     -62.556  12.623   1.574  1.00  0.00           H
ATOM   3976 1HG2 ILE B  66     -63.825  14.614   0.845  1.00  0.00           H
ATOM   3977 2HG2 ILE B  66     -62.961  16.113   0.439  1.00  0.00           H
ATOM   3978 3HG2 ILE B  66     -62.915  14.731  -0.677  1.00  0.00           H
ATOM   3979 1HD1 ILE B  66     -61.631  11.296  -0.283  1.00  0.00           H
ATOM   3980 2HD1 ILE B  66     -62.540  12.700  -0.889  1.00  0.00           H
ATOM   3981 3HD1 ILE B  66     -60.761  12.730  -0.874  1.00  0.00           H
ATOM   3982  N   VAL B  67     -60.304  17.322   1.377  1.00  0.00           N
ATOM   3983  CA  VAL B  67     -60.332  18.775   1.379  1.00  0.00           C
ATOM   3984  C   VAL B  67     -59.349  19.335   0.360  1.00  0.00           C
ATOM   3985  O   VAL B  67     -59.692  20.196  -0.447  1.00  0.00           O
ATOM   3986  CB  VAL B  67     -59.999  19.347   2.771  1.00  0.00           C
ATOM   3987  CG1 VAL B  67     -59.756  20.846   2.686  1.00  0.00           C
ATOM   3988  CG2 VAL B  67     -61.121  19.045   3.752  1.00  0.00           C
ATOM   3989  H   VAL B  67     -60.076  16.832   2.229  1.00  0.00           H
ATOM   3990  HA  VAL B  67     -61.298  19.156   1.047  1.00  0.00           H
ATOM   3991  HB  VAL B  67     -59.103  18.854   3.152  1.00  0.00           H
ATOM   3992 1HG1 VAL B  67     -59.520  21.233   3.680  1.00  0.00           H
ATOM   3993 2HG1 VAL B  67     -58.919  21.040   2.017  1.00  0.00           H
ATOM   3994 3HG1 VAL B  67     -60.649  21.340   2.307  1.00  0.00           H
ATOM   3995 1HG2 VAL B  67     -60.870  19.456   4.729  1.00  0.00           H
ATOM   3996 2HG2 VAL B  67     -62.047  19.498   3.396  1.00  0.00           H
ATOM   3997 3HG2 VAL B  67     -61.253  17.967   3.835  1.00  0.00           H
ATOM   3998  N   ALA B  68     -58.126  18.804   0.338  1.00  0.00           N
ATOM   3999  CA  ALA B  68     -57.139  19.284  -0.616  1.00  0.00           C
ATOM   4000  C   ALA B  68     -57.550  18.978  -2.056  1.00  0.00           C
ATOM   4001  O   ALA B  68     -57.429  19.835  -2.920  1.00  0.00           O
ATOM   4002  CB  ALA B  68     -55.749  18.717  -0.300  1.00  0.00           C
ATOM   4003  H   ALA B  68     -57.874  18.068   0.982  1.00  0.00           H
ATOM   4004  HA  ALA B  68     -57.090  20.369  -0.555  1.00  0.00           H
ATOM   4005 1HB  ALA B  68     -55.030  19.092  -1.027  1.00  0.00           H
ATOM   4006 2HB  ALA B  68     -55.448  19.033   0.702  1.00  0.00           H
ATOM   4007 3HB  ALA B  68     -55.778  17.631  -0.343  1.00  0.00           H
ATOM   4008  N   GLN B  69     -58.060  17.777  -2.312  1.00  0.00           N
ATOM   4009  CA  GLN B  69     -58.440  17.380  -3.658  1.00  0.00           C
ATOM   4010  C   GLN B  69     -59.613  18.213  -4.198  1.00  0.00           C
ATOM   4011  O   GLN B  69     -59.663  18.572  -5.374  1.00  0.00           O
ATOM   4012  CB  GLN B  69     -58.806  15.893  -3.681  1.00  0.00           C
ATOM   4013  CG  GLN B  69     -57.616  14.955  -3.560  1.00  0.00           C
ATOM   4014  CD  GLN B  69     -58.034  13.501  -3.444  1.00  0.00           C
ATOM   4015  NE2 GLN B  69     -57.054  12.610  -3.382  1.00  0.00           N
ATOM   4016  OE1 GLN B  69     -59.228  13.186  -3.404  1.00  0.00           O
ATOM   4017  H   GLN B  69     -58.188  17.126  -1.551  1.00  0.00           H
ATOM   4018  HA  GLN B  69     -57.610  17.564  -4.341  1.00  0.00           H
ATOM   4019 1HB  GLN B  69     -59.493  15.726  -2.850  1.00  0.00           H
ATOM   4020 2HB  GLN B  69     -59.326  15.711  -4.623  1.00  0.00           H
ATOM   4021 1HG  GLN B  69     -56.757  15.005  -4.229  1.00  0.00           H
ATOM   4022 2HG  GLN B  69     -57.326  15.313  -2.572  1.00  0.00           H
ATOM   4023 1HE2 GLN B  69     -57.267  11.633  -3.303  1.00  0.00           H
ATOM   4024 2HE2 GLN B  69     -56.100  12.910  -3.416  1.00  0.00           H
ATOM   4025  N   LEU B  70     -60.559  18.524  -3.322  1.00  0.00           N
ATOM   4026  CA  LEU B  70     -61.707  19.355  -3.704  1.00  0.00           C
ATOM   4027  C   LEU B  70     -61.251  20.750  -4.069  1.00  0.00           C
ATOM   4028  O   LEU B  70     -61.800  21.365  -4.989  1.00  0.00           O
ATOM   4029  CB  LEU B  70     -62.738  19.409  -2.572  1.00  0.00           C
ATOM   4030  CG  LEU B  70     -63.510  18.107  -2.327  1.00  0.00           C
ATOM   4031  CD1 LEU B  70     -64.327  18.218  -1.045  1.00  0.00           C
ATOM   4032  CD2 LEU B  70     -64.414  17.821  -3.517  1.00  0.00           C
ATOM   4033  H   LEU B  70     -60.492  18.184  -2.373  1.00  0.00           H
ATOM   4034  HA  LEU B  70     -62.171  18.942  -4.601  1.00  0.00           H
ATOM   4035 1HB  LEU B  70     -62.072  19.611  -1.736  1.00  0.00           H
ATOM   4036 2HB  LEU B  70     -63.429  20.245  -2.696  1.00  0.00           H
ATOM   4037  HG  LEU B  70     -62.779  17.303  -2.265  1.00  0.00           H
ATOM   4038 1HD1 LEU B  70     -64.871  17.286  -0.880  1.00  0.00           H
ATOM   4039 2HD1 LEU B  70     -63.657  18.399  -0.204  1.00  0.00           H
ATOM   4040 3HD1 LEU B  70     -65.033  19.042  -1.133  1.00  0.00           H
ATOM   4041 1HD2 LEU B  70     -64.962  16.894  -3.342  1.00  0.00           H
ATOM   4042 2HD2 LEU B  70     -65.121  18.642  -3.645  1.00  0.00           H
ATOM   4043 3HD2 LEU B  70     -63.808  17.718  -4.418  1.00  0.00           H
ATOM   4044  N   THR B  71     -60.233  21.265  -3.382  1.00  0.00           N
ATOM   4045  CA  THR B  71     -59.652  22.533  -3.802  1.00  0.00           C
ATOM   4046  C   THR B  71     -58.974  22.392  -5.163  1.00  0.00           C
ATOM   4047  O   THR B  71     -59.154  23.227  -6.044  1.00  0.00           O
ATOM   4048  CB  THR B  71     -58.628  23.054  -2.777  1.00  0.00           C
ATOM   4049  CG2 THR B  71     -57.989  24.343  -3.269  1.00  0.00           C
ATOM   4050  OG1 THR B  71     -59.285  23.297  -1.526  1.00  0.00           O
ATOM   4051  H   THR B  71     -59.856  20.797  -2.572  1.00  0.00           H
ATOM   4052  HA  THR B  71     -60.440  23.276  -3.931  1.00  0.00           H
ATOM   4053  HB  THR B  71     -57.857  22.298  -2.631  1.00  0.00           H
ATOM   4054  HG1 THR B  71     -58.632  23.546  -0.866  1.00  0.00           H
ATOM   4055 1HG2 THR B  71     -57.268  24.693  -2.532  1.00  0.00           H
ATOM   4056 2HG2 THR B  71     -57.480  24.158  -4.213  1.00  0.00           H
ATOM   4057 3HG2 THR B  71     -58.759  25.099  -3.414  1.00  0.00           H
ATOM   4058  N   GLN B  72     -58.216  21.319  -5.352  1.00  0.00           N
ATOM   4059  CA  GLN B  72     -57.470  21.164  -6.603  1.00  0.00           C
ATOM   4060  C   GLN B  72     -58.390  21.056  -7.819  1.00  0.00           C
ATOM   4061  O   GLN B  72     -58.065  21.563  -8.900  1.00  0.00           O
ATOM   4062  CB  GLN B  72     -56.569  19.928  -6.532  1.00  0.00           C
ATOM   4063  CG  GLN B  72     -55.375  20.079  -5.608  1.00  0.00           C
ATOM   4064  CD  GLN B  72     -54.587  18.790  -5.465  1.00  0.00           C
ATOM   4065  NE2 GLN B  72     -53.505  18.841  -4.696  1.00  0.00           N
ATOM   4066  OE1 GLN B  72     -54.947  17.759  -6.040  1.00  0.00           O
ATOM   4067  H   GLN B  72     -58.142  20.601  -4.645  1.00  0.00           H
ATOM   4068  HA  GLN B  72     -56.917  22.079  -6.813  1.00  0.00           H
ATOM   4069 1HB  GLN B  72     -57.197  19.103  -6.194  1.00  0.00           H
ATOM   4070 2HB  GLN B  72     -56.228  19.730  -7.548  1.00  0.00           H
ATOM   4071 1HG  GLN B  72     -54.662  20.899  -5.694  1.00  0.00           H
ATOM   4072 2HG  GLN B  72     -55.976  20.216  -4.710  1.00  0.00           H
ATOM   4073 1HE2 GLN B  72     -52.946  18.023  -4.564  1.00  0.00           H
ATOM   4074 2HE2 GLN B  72     -53.249  19.698  -4.249  1.00  0.00           H
ATOM   4075  N   MET B  73     -59.551  20.433  -7.623  1.00  0.00           N
ATOM   4076  CA  MET B  73     -60.542  20.196  -8.653  1.00  0.00           C
ATOM   4077  C   MET B  73     -61.544  21.368  -8.763  1.00  0.00           C
ATOM   4078  O   MET B  73     -62.480  21.357  -9.575  1.00  0.00           O
ATOM   4079  CB  MET B  73     -61.275  18.886  -8.367  1.00  0.00           C
ATOM   4080  CG  MET B  73     -60.440  17.634  -8.590  1.00  0.00           C
ATOM   4081  SD  MET B  73     -61.382  16.116  -8.342  1.00  0.00           S
ATOM   4082  CE  MET B  73     -61.610  16.146  -6.567  1.00  0.00           C
ATOM   4083  H   MET B  73     -59.735  20.113  -6.682  1.00  0.00           H
ATOM   4084  HA  MET B  73     -60.057  20.135  -9.628  1.00  0.00           H
ATOM   4085 1HB  MET B  73     -61.601  18.925  -7.328  1.00  0.00           H
ATOM   4086 2HB  MET B  73     -62.149  18.863  -9.020  1.00  0.00           H
ATOM   4087 1HG  MET B  73     -60.061  17.656  -9.612  1.00  0.00           H
ATOM   4088 2HG  MET B  73     -59.604  17.653  -7.891  1.00  0.00           H
ATOM   4089 1HE  MET B  73     -62.178  15.267  -6.258  1.00  0.00           H
ATOM   4090 2HE  MET B  73     -60.638  16.140  -6.074  1.00  0.00           H
ATOM   4091 3HE  MET B  73     -62.155  17.048  -6.286  1.00  0.00           H
ATOM   4092  N   ASN B  74     -61.337  22.367  -7.918  1.00  0.00           N
ATOM   4093  CA  ASN B  74     -62.153  23.573  -7.880  1.00  0.00           C
ATOM   4094  C   ASN B  74     -63.643  23.301  -7.705  1.00  0.00           C
ATOM   4095  O   ASN B  74     -64.508  23.918  -8.340  1.00  0.00           O
ATOM   4096  CB  ASN B  74     -61.934  24.410  -9.126  1.00  0.00           C
ATOM   4097  CG  ASN B  74     -62.419  25.828  -8.999  1.00  0.00           C
ATOM   4098  ND2 ASN B  74     -62.866  26.374 -10.101  1.00  0.00           N
ATOM   4099  OD1 ASN B  74     -62.456  26.396  -7.901  1.00  0.00           O
ATOM   4100  H   ASN B  74     -60.567  22.274  -7.272  1.00  0.00           H
ATOM   4101  HA  ASN B  74     -61.944  24.135  -6.969  1.00  0.00           H
ATOM   4102 1HB  ASN B  74     -60.970  24.406  -9.638  1.00  0.00           H
ATOM   4103 2HB  ASN B  74     -62.658  23.844  -9.713  1.00  0.00           H
ATOM   4104 1HD2 ASN B  74     -63.204  27.316 -10.090  1.00  0.00           H
ATOM   4105 2HD2 ASN B  74     -62.869  25.850 -10.953  1.00  0.00           H
ATOM   4106  N   ILE B  75     -63.927  22.400  -6.776  1.00  0.00           N
ATOM   4107  CA  ILE B  75     -65.287  22.033  -6.426  1.00  0.00           C
ATOM   4108  C   ILE B  75     -65.663  22.669  -5.095  1.00  0.00           C
ATOM   4109  O   ILE B  75     -65.094  22.339  -4.049  1.00  0.00           O
ATOM   4110  CB  ILE B  75     -65.462  20.505  -6.337  1.00  0.00           C
ATOM   4111  CG1 ILE B  75     -65.113  19.848  -7.674  1.00  0.00           C
ATOM   4112  CG2 ILE B  75     -66.885  20.158  -5.924  1.00  0.00           C
ATOM   4113  CD1 ILE B  75     -65.974  20.315  -8.827  1.00  0.00           C
ATOM   4114  H   ILE B  75     -63.159  21.956  -6.295  1.00  0.00           H
ATOM   4115  HA  ILE B  75     -65.989  22.397  -7.176  1.00  0.00           H
ATOM   4116  HB  ILE B  75     -64.764  20.110  -5.600  1.00  0.00           H
ATOM   4117 1HG1 ILE B  75     -64.069  20.075  -7.883  1.00  0.00           H
ATOM   4118 2HG1 ILE B  75     -65.232  18.771  -7.545  1.00  0.00           H
ATOM   4119 1HG2 ILE B  75     -66.992  19.074  -5.866  1.00  0.00           H
ATOM   4120 2HG2 ILE B  75     -67.098  20.595  -4.950  1.00  0.00           H
ATOM   4121 3HG2 ILE B  75     -67.585  20.551  -6.658  1.00  0.00           H
ATOM   4122 1HD1 ILE B  75     -65.668  19.805  -9.740  1.00  0.00           H
ATOM   4123 2HD1 ILE B  75     -67.020  20.087  -8.617  1.00  0.00           H
ATOM   4124 3HD1 ILE B  75     -65.856  21.388  -8.957  1.00  0.00           H
ATOM   4125  N   PRO B  76     -66.632  23.582  -5.135  1.00  0.00           N
ATOM   4126  CA  PRO B  76     -67.110  24.262  -3.942  1.00  0.00           C
ATOM   4127  C   PRO B  76     -67.547  23.260  -2.890  1.00  0.00           C
ATOM   4128  O   PRO B  76     -68.162  22.255  -3.214  1.00  0.00           O
ATOM   4129  CB  PRO B  76     -68.276  25.123  -4.439  1.00  0.00           C
ATOM   4130  CG  PRO B  76     -67.973  25.363  -5.879  1.00  0.00           C
ATOM   4131  CD  PRO B  76     -67.318  24.098  -6.364  1.00  0.00           C
ATOM   4132  HA  PRO B  76     -66.343  24.901  -3.480  1.00  0.00           H
ATOM   4133 1HB  PRO B  76     -69.241  24.608  -4.315  1.00  0.00           H
ATOM   4134 2HB  PRO B  76     -68.343  26.069  -3.883  1.00  0.00           H
ATOM   4135 1HG  PRO B  76     -68.890  25.575  -6.447  1.00  0.00           H
ATOM   4136 2HG  PRO B  76     -67.306  26.228  -6.005  1.00  0.00           H
ATOM   4137 1HD  PRO B  76     -68.049  23.368  -6.746  1.00  0.00           H
ATOM   4138 2HD  PRO B  76     -66.599  24.286  -7.175  1.00  0.00           H
ATOM   4139  N   TYR B  77     -67.223  23.529  -1.635  1.00  0.00           N
ATOM   4140  CA  TYR B  77     -67.505  22.577  -0.574  1.00  0.00           C
ATOM   4141  C   TYR B  77     -67.403  23.257   0.789  1.00  0.00           C
ATOM   4142  O   TYR B  77     -67.035  24.441   0.899  1.00  0.00           O
ATOM   4143  CB  TYR B  77     -66.546  21.387  -0.650  1.00  0.00           C
ATOM   4144  CG  TYR B  77     -65.109  21.737  -0.326  1.00  0.00           C
ATOM   4145  CD1 TYR B  77     -64.479  21.206   0.790  1.00  0.00           C
ATOM   4146  CD2 TYR B  77     -64.386  22.596  -1.143  1.00  0.00           C
ATOM   4147  CE1 TYR B  77     -63.168  21.522   1.087  1.00  0.00           C
ATOM   4148  CE2 TYR B  77     -63.076  22.917  -0.855  1.00  0.00           C
ATOM   4149  CZ  TYR B  77     -62.468  22.378   0.260  1.00  0.00           C
ATOM   4150  OH  TYR B  77     -61.161  22.697   0.551  1.00  0.00           O
ATOM   4151  H   TYR B  77     -66.775  24.405  -1.404  1.00  0.00           H
ATOM   4152  HA  TYR B  77     -68.555  22.283  -0.608  1.00  0.00           H
ATOM   4153 1HB  TYR B  77     -66.903  20.636   0.059  1.00  0.00           H
ATOM   4154 2HB  TYR B  77     -66.605  20.988  -1.661  1.00  0.00           H
ATOM   4155  HD1 TYR B  77     -65.038  20.529   1.437  1.00  0.00           H
ATOM   4156  HD2 TYR B  77     -64.872  23.017  -2.023  1.00  0.00           H
ATOM   4157  HE1 TYR B  77     -62.685  21.099   1.967  1.00  0.00           H
ATOM   4158  HE2 TYR B  77     -62.525  23.594  -1.510  1.00  0.00           H
ATOM   4159  HH  TYR B  77     -60.669  22.999  -0.218  1.00  0.00           H
ATOM   4160  N   ARG B  78     -67.789  22.513   1.828  1.00  0.00           N
ATOM   4161  CA  ARG B  78     -67.500  22.877   3.191  1.00  0.00           C
ATOM   4162  C   ARG B  78     -67.265  21.613   4.010  1.00  0.00           C
ATOM   4163  O   ARG B  78     -67.698  20.526   3.638  1.00  0.00           O
ATOM   4164  CB  ARG B  78     -68.577  23.763   3.799  1.00  0.00           C
ATOM   4165  CG  ARG B  78     -69.947  23.113   3.919  1.00  0.00           C
ATOM   4166  CD  ARG B  78     -70.996  24.001   4.486  1.00  0.00           C
ATOM   4167  NE  ARG B  78     -72.278  23.353   4.707  1.00  0.00           N
ATOM   4168  CZ  ARG B  78     -73.374  23.967   5.192  1.00  0.00           C
ATOM   4169  NH1 ARG B  78     -73.338  25.234   5.542  1.00  0.00           N
ATOM   4170  NH2 ARG B  78     -74.479  23.256   5.330  1.00  0.00           N
ATOM   4171  H   ARG B  78     -68.303  21.664   1.643  1.00  0.00           H
ATOM   4172  HA  ARG B  78     -66.597  23.484   3.229  1.00  0.00           H
ATOM   4173 1HB  ARG B  78     -68.229  24.055   4.787  1.00  0.00           H
ATOM   4174 2HB  ARG B  78     -68.652  24.647   3.165  1.00  0.00           H
ATOM   4175 1HG  ARG B  78     -70.272  22.802   2.927  1.00  0.00           H
ATOM   4176 2HG  ARG B  78     -69.859  22.240   4.565  1.00  0.00           H
ATOM   4177 1HD  ARG B  78     -70.653  24.384   5.447  1.00  0.00           H
ATOM   4178 2HD  ARG B  78     -71.164  24.833   3.804  1.00  0.00           H
ATOM   4179  HE  ARG B  78     -72.550  22.390   4.545  1.00  0.00           H
ATOM   4180 1HH1 ARG B  78     -72.480  25.758   5.449  1.00  0.00           H
ATOM   4181 2HH1 ARG B  78     -74.170  25.677   5.905  1.00  0.00           H
ATOM   4182 1HH2 ARG B  78     -74.484  22.280   5.073  1.00  0.00           H
ATOM   4183 2HH2 ARG B  78     -75.315  23.695   5.691  1.00  0.00           H
ATOM   4184  N   PHE B  79     -66.561  21.762   5.123  1.00  0.00           N
ATOM   4185  CA  PHE B  79     -66.101  20.645   5.914  1.00  0.00           C
ATOM   4186  C   PHE B  79     -66.036  21.032   7.378  1.00  0.00           C
ATOM   4187  O   PHE B  79     -66.015  22.220   7.703  1.00  0.00           O
ATOM   4188  CB  PHE B  79     -64.734  20.164   5.425  1.00  0.00           C
ATOM   4189  CG  PHE B  79     -63.646  21.192   5.564  1.00  0.00           C
ATOM   4190  CD1 PHE B  79     -62.830  21.210   6.685  1.00  0.00           C
ATOM   4191  CD2 PHE B  79     -63.437  22.142   4.575  1.00  0.00           C
ATOM   4192  CE1 PHE B  79     -61.829  22.155   6.813  1.00  0.00           C
ATOM   4193  CE2 PHE B  79     -62.438  23.086   4.700  1.00  0.00           C
ATOM   4194  CZ  PHE B  79     -61.633  23.092   5.822  1.00  0.00           C
ATOM   4195  H   PHE B  79     -66.342  22.701   5.425  1.00  0.00           H
ATOM   4196  HA  PHE B  79     -66.788  19.804   5.801  1.00  0.00           H
ATOM   4197 1HB  PHE B  79     -64.415  19.294   5.996  1.00  0.00           H
ATOM   4198 2HB  PHE B  79     -64.784  19.906   4.367  1.00  0.00           H
ATOM   4199  HD1 PHE B  79     -62.984  20.469   7.468  1.00  0.00           H
ATOM   4200  HD2 PHE B  79     -64.074  22.135   3.689  1.00  0.00           H
ATOM   4201  HE1 PHE B  79     -61.195  22.159   7.700  1.00  0.00           H
ATOM   4202  HE2 PHE B  79     -62.284  23.826   3.915  1.00  0.00           H
ATOM   4203  HZ  PHE B  79     -60.845  23.837   5.925  1.00  0.00           H
ATOM   4204  N   ALA B  80     -66.102  20.051   8.279  1.00  0.00           N
ATOM   4205  CA  ALA B  80     -65.968  20.250   9.715  1.00  0.00           C
ATOM   4206  C   ALA B  80     -65.007  19.170  10.171  1.00  0.00           C
ATOM   4207  O   ALA B  80     -64.906  18.118   9.537  1.00  0.00           O
ATOM   4208  CB  ALA B  80     -67.283  20.128  10.480  1.00  0.00           C
ATOM   4209  H   ALA B  80     -66.258  19.120   7.923  1.00  0.00           H
ATOM   4210  HA  ALA B  80     -65.589  21.256   9.894  1.00  0.00           H
ATOM   4211 1HB  ALA B  80     -67.102  20.290  11.542  1.00  0.00           H
ATOM   4212 2HB  ALA B  80     -67.987  20.877  10.115  1.00  0.00           H
ATOM   4213 3HB  ALA B  80     -67.699  19.134  10.330  1.00  0.00           H
ATOM   4214  N   ASN B  81     -64.274  19.375  11.266  1.00  0.00           N
ATOM   4215  CA  ASN B  81     -63.327  18.337  11.673  1.00  0.00           C
ATOM   4216  C   ASN B  81     -63.842  17.386  12.750  1.00  0.00           C
ATOM   4217  O   ASN B  81     -63.079  16.591  13.303  1.00  0.00           O
ATOM   4218  CB  ASN B  81     -62.024  18.961  12.140  1.00  0.00           C
ATOM   4219  CG  ASN B  81     -61.227  19.593  11.035  1.00  0.00           C
ATOM   4220  ND2 ASN B  81     -60.394  20.532  11.406  1.00  0.00           N
ATOM   4221  OD1 ASN B  81     -61.310  19.185   9.871  1.00  0.00           O
ATOM   4222  H   ASN B  81     -64.347  20.218  11.819  1.00  0.00           H
ATOM   4223  HA  ASN B  81     -63.072  17.710  10.816  1.00  0.00           H
ATOM   4224 1HB  ASN B  81     -61.998  19.609  13.016  1.00  0.00           H
ATOM   4225 2HB  ASN B  81     -61.579  17.997  12.388  1.00  0.00           H
ATOM   4226 1HD2 ASN B  81     -59.830  20.997  10.723  1.00  0.00           H
ATOM   4227 2HD2 ASN B  81     -60.322  20.782  12.370  1.00  0.00           H
ATOM   4228  N   GLY B  82     -65.118  17.428  13.076  1.00  0.00           N
ATOM   4229  CA  GLY B  82     -65.661  16.588  14.156  1.00  0.00           C
ATOM   4230  C   GLY B  82     -66.114  15.272  13.534  1.00  0.00           C
ATOM   4231  O   GLY B  82     -67.272  14.861  13.644  1.00  0.00           O
ATOM   4232  H   GLY B  82     -65.740  18.050  12.577  1.00  0.00           H
ATOM   4233 1HA  GLY B  82     -64.882  16.419  14.900  1.00  0.00           H
ATOM   4234 2HA  GLY B  82     -66.499  17.105  14.623  1.00  0.00           H
ATOM   4235  N   SER B  83     -65.185  14.590  12.861  1.00  0.00           N
ATOM   4236  CA  SER B  83     -65.473  13.343  12.168  1.00  0.00           C
ATOM   4237  C   SER B  83     -65.090  13.349  10.694  1.00  0.00           C
ATOM   4238  O   SER B  83     -65.186  12.342   9.987  1.00  0.00           O
ATOM   4239  CB  SER B  83     -66.860  12.744  11.917  1.00  0.00           C
ATOM   4240  OG  SER B  83     -67.606  13.591  11.057  1.00  0.00           O
ATOM   4241  H   SER B  83     -64.246  14.961  12.838  1.00  0.00           H
ATOM   4242  HA  SER B  83     -65.127  12.458  12.707  1.00  0.00           H
ATOM   4243 1HB  SER B  83     -66.738  11.764  11.460  1.00  0.00           H
ATOM   4244 2HB  SER B  83     -67.373  12.638  12.872  1.00  0.00           H
ATOM   4245  HG  SER B  83     -67.194  14.458  11.024  1.00  0.00           H
ATOM   4246  N   GLY B  84     -64.649  14.501  10.219  1.00  0.00           N
ATOM   4247  CA  GLY B  84     -64.339  14.653   8.816  1.00  0.00           C
ATOM   4248  C   GLY B  84     -65.503  14.810   7.874  1.00  0.00           C
ATOM   4249  O   GLY B  84     -65.417  14.430   6.704  1.00  0.00           O
ATOM   4250  H   GLY B  84     -64.527  15.288  10.839  1.00  0.00           H
ATOM   4251 1HA  GLY B  84     -63.719  15.539   8.684  1.00  0.00           H
ATOM   4252 2HA  GLY B  84     -63.793  13.772   8.476  1.00  0.00           H
ATOM   4253  N   ALA B  85     -66.661  15.287   8.325  1.00  0.00           N
ATOM   4254  CA  ALA B  85     -67.841  15.483   7.493  1.00  0.00           C
ATOM   4255  C   ALA B  85     -67.547  16.563   6.463  1.00  0.00           C
ATOM   4256  O   ALA B  85     -67.065  17.640   6.810  1.00  0.00           O
ATOM   4257  CB  ALA B  85     -68.998  15.925   8.365  1.00  0.00           C
ATOM   4258  H   ALA B  85     -66.708  15.519   9.307  1.00  0.00           H
ATOM   4259  HA  ALA B  85     -68.096  14.536   7.017  1.00  0.00           H
ATOM   4260 1HB  ALA B  85     -69.882  16.073   7.747  1.00  0.00           H
ATOM   4261 2HB  ALA B  85     -69.203  15.160   9.115  1.00  0.00           H
ATOM   4262 3HB  ALA B  85     -68.740  16.860   8.862  1.00  0.00           H
ATOM   4263  N   ILE B  86     -67.829  16.275   5.192  1.00  0.00           N
ATOM   4264  CA  ILE B  86     -67.614  17.217   4.103  1.00  0.00           C
ATOM   4265  C   ILE B  86     -68.851  17.230   3.230  1.00  0.00           C
ATOM   4266  O   ILE B  86     -69.294  16.180   2.760  1.00  0.00           O
ATOM   4267  CB  ILE B  86     -66.381  16.860   3.253  1.00  0.00           C
ATOM   4268  CG1 ILE B  86     -65.131  16.786   4.132  1.00  0.00           C
ATOM   4269  CG2 ILE B  86     -66.194  17.875   2.137  1.00  0.00           C
ATOM   4270  CD1 ILE B  86     -63.905  16.277   3.409  1.00  0.00           C
ATOM   4271  H   ILE B  86     -68.207  15.362   4.985  1.00  0.00           H
ATOM   4272  HA  ILE B  86     -67.455  18.221   4.491  1.00  0.00           H
ATOM   4273  HB  ILE B  86     -66.523  15.869   2.823  1.00  0.00           H
ATOM   4274 1HG1 ILE B  86     -64.939  17.791   4.510  1.00  0.00           H
ATOM   4275 2HG1 ILE B  86     -65.359  16.124   4.967  1.00  0.00           H
ATOM   4276 1HG2 ILE B  86     -65.317  17.608   1.547  1.00  0.00           H
ATOM   4277 2HG2 ILE B  86     -67.074  17.879   1.497  1.00  0.00           H
ATOM   4278 3HG2 ILE B  86     -66.051  18.866   2.566  1.00  0.00           H
ATOM   4279 1HD1 ILE B  86     -63.058  16.252   4.095  1.00  0.00           H
ATOM   4280 2HD1 ILE B  86     -64.093  15.271   3.032  1.00  0.00           H
ATOM   4281 3HD1 ILE B  86     -63.672  16.938   2.573  1.00  0.00           H
ATOM   4282  N   GLU B  87     -69.413  18.421   3.043  1.00  0.00           N
ATOM   4283  CA  GLU B  87     -70.635  18.654   2.270  1.00  0.00           C
ATOM   4284  C   GLU B  87     -70.314  19.298   0.933  1.00  0.00           C
ATOM   4285  O   GLU B  87     -69.522  20.234   0.862  1.00  0.00           O
ATOM   4286  CB  GLU B  87     -71.612  19.536   3.055  1.00  0.00           C
ATOM   4287  CG  GLU B  87     -72.102  18.923   4.359  1.00  0.00           C
ATOM   4288  CD  GLU B  87     -73.181  19.762   4.985  1.00  0.00           C
ATOM   4289  OE1 GLU B  87     -73.531  20.769   4.412  1.00  0.00           O
ATOM   4290  OE2 GLU B  87     -73.733  19.344   5.973  1.00  0.00           O
ATOM   4291  H   GLU B  87     -68.946  19.205   3.472  1.00  0.00           H
ATOM   4292  HA  GLU B  87     -71.151  17.707   2.099  1.00  0.00           H
ATOM   4293 1HB  GLU B  87     -71.097  20.473   3.265  1.00  0.00           H
ATOM   4294 2HB  GLU B  87     -72.463  19.726   2.401  1.00  0.00           H
ATOM   4295 1HG  GLU B  87     -72.456  17.900   4.254  1.00  0.00           H
ATOM   4296 2HG  GLU B  87     -71.218  18.936   4.995  1.00  0.00           H
ATOM   4297  N   VAL B  88     -70.947  18.810  -0.125  1.00  0.00           N
ATOM   4298  CA  VAL B  88     -70.758  19.333  -1.470  1.00  0.00           C
ATOM   4299  C   VAL B  88     -72.117  19.668  -2.081  1.00  0.00           C
ATOM   4300  O   VAL B  88     -73.056  18.880  -2.010  1.00  0.00           O
ATOM   4301  CB  VAL B  88     -70.014  18.335  -2.376  1.00  0.00           C
ATOM   4302  CG1 VAL B  88     -69.829  18.917  -3.769  1.00  0.00           C
ATOM   4303  CG2 VAL B  88     -68.668  17.968  -1.773  1.00  0.00           C
ATOM   4304  H   VAL B  88     -71.589  18.044   0.017  1.00  0.00           H
ATOM   4305  HA  VAL B  88     -70.207  20.274  -1.454  1.00  0.00           H
ATOM   4306  HB  VAL B  88     -70.594  17.414  -2.441  1.00  0.00           H
ATOM   4307 1HG1 VAL B  88     -69.303  18.197  -4.397  1.00  0.00           H
ATOM   4308 2HG1 VAL B  88     -70.805  19.131  -4.206  1.00  0.00           H
ATOM   4309 3HG1 VAL B  88     -69.249  19.835  -3.709  1.00  0.00           H
ATOM   4310 1HG2 VAL B  88     -68.156  17.261  -2.424  1.00  0.00           H
ATOM   4311 2HG2 VAL B  88     -68.061  18.868  -1.662  1.00  0.00           H
ATOM   4312 3HG2 VAL B  88     -68.820  17.512  -0.794  1.00  0.00           H
ATOM   4313  N   PRO B  89     -72.210  20.834  -2.698  1.00  0.00           N
ATOM   4314  CA  PRO B  89     -73.467  21.253  -3.311  1.00  0.00           C
ATOM   4315  C   PRO B  89     -73.813  20.202  -4.345  1.00  0.00           C
ATOM   4316  O   PRO B  89     -72.945  19.775  -5.124  1.00  0.00           O
ATOM   4317  CB  PRO B  89     -73.183  22.629  -3.926  1.00  0.00           C
ATOM   4318  CG  PRO B  89     -72.026  23.153  -3.146  1.00  0.00           C
ATOM   4319  CD  PRO B  89     -71.190  21.947  -2.812  1.00  0.00           C
ATOM   4320  HA  PRO B  89     -74.296  21.296  -2.592  1.00  0.00           H
ATOM   4321 1HB  PRO B  89     -72.941  22.547  -4.996  1.00  0.00           H
ATOM   4322 2HB  PRO B  89     -74.055  23.293  -3.842  1.00  0.00           H
ATOM   4323 1HG  PRO B  89     -71.452  23.882  -3.734  1.00  0.00           H
ATOM   4324 2HG  PRO B  89     -72.363  23.667  -2.234  1.00  0.00           H
ATOM   4325 1HD  PRO B  89     -70.451  21.723  -3.596  1.00  0.00           H
ATOM   4326 2HD  PRO B  89     -70.633  22.074  -1.874  1.00  0.00           H
ATOM   4327  N   ALA B  90     -75.062  19.734  -4.352  1.00  0.00           N
ATOM   4328  CA  ALA B  90     -75.447  18.693  -5.309  1.00  0.00           C
ATOM   4329  C   ALA B  90     -75.164  19.038  -6.760  1.00  0.00           C
ATOM   4330  O   ALA B  90     -74.824  18.152  -7.546  1.00  0.00           O
ATOM   4331  CB  ALA B  90     -76.920  18.309  -5.137  1.00  0.00           C
ATOM   4332  H   ALA B  90     -75.757  20.091  -3.710  1.00  0.00           H
ATOM   4333  HA  ALA B  90     -74.838  17.808  -5.124  1.00  0.00           H
ATOM   4334 1HB  ALA B  90     -77.180  17.535  -5.858  1.00  0.00           H
ATOM   4335 2HB  ALA B  90     -77.084  17.935  -4.127  1.00  0.00           H
ATOM   4336 3HB  ALA B  90     -77.547  19.184  -5.307  1.00  0.00           H
ATOM   4337  N   ASP B  91     -75.279  20.317  -7.126  1.00  0.00           N
ATOM   4338  CA  ASP B  91     -74.966  20.778  -8.457  1.00  0.00           C
ATOM   4339  C   ASP B  91     -73.488  20.609  -8.767  1.00  0.00           C
ATOM   4340  O   ASP B  91     -73.118  20.452  -9.927  1.00  0.00           O
ATOM   4341  CB  ASP B  91     -75.375  22.242  -8.623  1.00  0.00           C
ATOM   4342  CG  ASP B  91     -76.877  22.469  -8.722  1.00  0.00           C
ATOM   4343  OD1 ASP B  91     -77.592  21.511  -8.899  1.00  0.00           O
ATOM   4344  OD2 ASP B  91     -77.311  23.566  -8.465  1.00  0.00           O
ATOM   4345  H   ASP B  91     -75.600  20.980  -6.436  1.00  0.00           H
ATOM   4346  HA  ASP B  91     -75.500  20.177  -9.193  1.00  0.00           H
ATOM   4347 1HB  ASP B  91     -74.958  22.900  -7.860  1.00  0.00           H
ATOM   4348 2HB  ASP B  91     -74.910  22.463  -9.586  1.00  0.00           H
ATOM   4349  N   LYS B  92     -72.665  20.624  -7.724  1.00  0.00           N
ATOM   4350  CA  LYS B  92     -71.221  20.467  -7.859  1.00  0.00           C
ATOM   4351  C   LYS B  92     -70.744  19.028  -7.640  1.00  0.00           C
ATOM   4352  O   LYS B  92     -69.605  18.679  -8.011  1.00  0.00           O
ATOM   4353  CB  LYS B  92     -70.506  21.400  -6.881  1.00  0.00           C
ATOM   4354  CG  LYS B  92     -70.853  22.873  -7.050  1.00  0.00           C
ATOM   4355  CD  LYS B  92     -70.464  23.379  -8.432  1.00  0.00           C
ATOM   4356  CE  LYS B  92     -70.856  24.837  -8.620  1.00  0.00           C
ATOM   4357  NZ  LYS B  92     -70.509  25.336  -9.979  1.00  0.00           N
ATOM   4358  H   LYS B  92     -73.063  20.753  -6.804  1.00  0.00           H
ATOM   4359  HA  LYS B  92     -70.911  20.755  -8.862  1.00  0.00           H
ATOM   4360 1HB  LYS B  92     -70.774  21.078  -5.876  1.00  0.00           H
ATOM   4361 2HB  LYS B  92     -69.434  21.260  -7.032  1.00  0.00           H
ATOM   4362 1HG  LYS B  92     -71.927  22.995  -6.906  1.00  0.00           H
ATOM   4363 2HG  LYS B  92     -70.319  23.443  -6.292  1.00  0.00           H
ATOM   4364 1HD  LYS B  92     -69.386  23.273  -8.551  1.00  0.00           H
ATOM   4365 2HD  LYS B  92     -70.973  22.768  -9.180  1.00  0.00           H
ATOM   4366 1HE  LYS B  92     -71.930  24.925  -8.465  1.00  0.00           H
ATOM   4367 2HE  LYS B  92     -70.331  25.429  -7.871  1.00  0.00           H
ATOM   4368 1HZ  LYS B  92     -70.782  26.305 -10.060  1.00  0.00           H
ATOM   4369 2HZ  LYS B  92     -69.512  25.254 -10.121  1.00  0.00           H
ATOM   4370 3HZ  LYS B  92     -70.995  24.788 -10.672  1.00  0.00           H
ATOM   4371  N   VAL B  93     -71.590  18.182  -7.045  1.00  0.00           N
ATOM   4372  CA  VAL B  93     -71.268  16.771  -6.945  1.00  0.00           C
ATOM   4373  C   VAL B  93     -71.151  16.090  -8.322  1.00  0.00           C
ATOM   4374  O   VAL B  93     -70.280  15.237  -8.523  1.00  0.00           O
ATOM   4375  CB  VAL B  93     -72.323  16.031  -6.102  1.00  0.00           C
ATOM   4376  CG1 VAL B  93     -72.102  14.528  -6.175  1.00  0.00           C
ATOM   4377  CG2 VAL B  93     -72.276  16.504  -4.656  1.00  0.00           C
ATOM   4378  H   VAL B  93     -72.462  18.518  -6.661  1.00  0.00           H
ATOM   4379  HA  VAL B  93     -70.277  16.622  -6.513  1.00  0.00           H
ATOM   4380  HB  VAL B  93     -73.314  16.275  -6.482  1.00  0.00           H
ATOM   4381 1HG1 VAL B  93     -72.857  14.019  -5.576  1.00  0.00           H
ATOM   4382 2HG1 VAL B  93     -72.184  14.199  -7.214  1.00  0.00           H
ATOM   4383 3HG1 VAL B  93     -71.112  14.286  -5.794  1.00  0.00           H
ATOM   4384 1HG2 VAL B  93     -73.028  15.970  -4.074  1.00  0.00           H
ATOM   4385 2HG2 VAL B  93     -71.288  16.305  -4.240  1.00  0.00           H
ATOM   4386 3HG2 VAL B  93     -72.480  17.573  -4.616  1.00  0.00           H
ATOM   4387  N   HIS B  94     -71.994  16.466  -9.263  1.00  0.00           N
ATOM   4388  CA  HIS B  94     -71.903  15.875 -10.611  1.00  0.00           C
ATOM   4389  C   HIS B  94     -70.559  16.209 -11.276  1.00  0.00           C
ATOM   4390  O   HIS B  94     -69.842  15.312 -11.705  1.00  0.00           O
ATOM   4391  CB  HIS B  94     -73.057  16.362 -11.496  1.00  0.00           C
ATOM   4392  CG  HIS B  94     -73.017  15.816 -12.889  1.00  0.00           C
ATOM   4393  CD2 HIS B  94     -72.714  16.403 -14.069  1.00  0.00           C
ATOM   4394  ND1 HIS B  94     -73.318  14.501 -13.180  1.00  0.00           N
ATOM   4395  CE1 HIS B  94     -73.200  14.305 -14.481  1.00  0.00           C
ATOM   4396  NE2 HIS B  94     -72.835  15.444 -15.044  1.00  0.00           N
ATOM   4397  H   HIS B  94     -72.706  17.158  -9.074  1.00  0.00           H
ATOM   4398  HA  HIS B  94     -71.891  14.789 -10.534  1.00  0.00           H
ATOM   4399 1HB  HIS B  94     -74.012  16.057 -11.067  1.00  0.00           H
ATOM   4400 2HB  HIS B  94     -73.029  17.446 -11.586  1.00  0.00           H
ATOM   4401  HD1 HIS B  94     -73.656  13.813 -12.534  1.00  0.00           H
ATOM   4402  HD2 HIS B  94     -72.416  17.417 -14.335  1.00  0.00           H
ATOM   4403  HE1 HIS B  94     -73.399  13.323 -14.915  1.00  0.00           H
ATOM   4404  N   GLU B  95     -70.196  17.483 -11.328  1.00  0.00           N
ATOM   4405  CA  GLU B  95     -68.905  17.918 -11.861  1.00  0.00           C
ATOM   4406  C   GLU B  95     -67.758  17.259 -11.116  1.00  0.00           C
ATOM   4407  O   GLU B  95     -66.774  16.823 -11.721  1.00  0.00           O
ATOM   4408  CB  GLU B  95     -68.774  19.442 -11.784  1.00  0.00           C
ATOM   4409  CG  GLU B  95     -67.451  19.985 -12.300  1.00  0.00           C
ATOM   4410  CD  GLU B  95     -67.389  21.482 -12.174  1.00  0.00           C
ATOM   4411  OE1 GLU B  95     -68.389  22.075 -11.842  1.00  0.00           O
ATOM   4412  OE2 GLU B  95     -66.315  22.024 -12.299  1.00  0.00           O
ATOM   4413  H   GLU B  95     -70.845  18.176 -10.981  1.00  0.00           H
ATOM   4414  HA  GLU B  95     -68.826  17.634 -12.910  1.00  0.00           H
ATOM   4415 1HB  GLU B  95     -69.594  19.861 -12.368  1.00  0.00           H
ATOM   4416 2HB  GLU B  95     -68.895  19.718 -10.735  1.00  0.00           H
ATOM   4417 1HG  GLU B  95     -66.581  19.544 -11.814  1.00  0.00           H
ATOM   4418 2HG  GLU B  95     -67.455  19.710 -13.354  1.00  0.00           H
ATOM   4419  N   LEU B  96     -67.886  17.171  -9.789  1.00  0.00           N
ATOM   4420  CA  LEU B  96     -66.907  16.464  -8.963  1.00  0.00           C
ATOM   4421  C   LEU B  96     -66.693  15.012  -9.375  1.00  0.00           C
ATOM   4422  O   LEU B  96     -65.549  14.556  -9.478  1.00  0.00           O
ATOM   4423  CB  LEU B  96     -67.336  16.526  -7.492  1.00  0.00           C
ATOM   4424  CG  LEU B  96     -66.499  15.671  -6.531  1.00  0.00           C
ATOM   4425  CD1 LEU B  96     -65.039  16.102  -6.589  1.00  0.00           C
ATOM   4426  CD2 LEU B  96     -67.047  15.807  -5.121  1.00  0.00           C
ATOM   4427  H   LEU B  96     -68.680  17.607  -9.343  1.00  0.00           H
ATOM   4428  HA  LEU B  96     -65.926  16.920  -9.089  1.00  0.00           H
ATOM   4429 1HB  LEU B  96     -67.162  17.582  -7.301  1.00  0.00           H
ATOM   4430 2HB  LEU B  96     -68.397  16.305  -7.373  1.00  0.00           H
ATOM   4431  HG  LEU B  96     -66.619  14.630  -6.837  1.00  0.00           H
ATOM   4432 1HD1 LEU B  96     -64.453  15.488  -5.904  1.00  0.00           H
ATOM   4433 2HD1 LEU B  96     -64.662  15.971  -7.603  1.00  0.00           H
ATOM   4434 3HD1 LEU B  96     -64.957  17.147  -6.301  1.00  0.00           H
ATOM   4435 1HD2 LEU B  96     -66.452  15.198  -4.439  1.00  0.00           H
ATOM   4436 2HD2 LEU B  96     -67.000  16.851  -4.810  1.00  0.00           H
ATOM   4437 3HD2 LEU B  96     -68.084  15.468  -5.096  1.00  0.00           H
ATOM   4438  N   ARG B  97     -67.779  14.283  -9.609  1.00  0.00           N
ATOM   4439  CA  ARG B  97     -67.672  12.891 -10.015  1.00  0.00           C
ATOM   4440  C   ARG B  97     -67.004  12.798 -11.395  1.00  0.00           C
ATOM   4441  O   ARG B  97     -66.224  11.877 -11.622  1.00  0.00           O
ATOM   4442  CB  ARG B  97     -69.014  12.177  -9.981  1.00  0.00           C
ATOM   4443  CG  ARG B  97     -69.561  11.907  -8.587  1.00  0.00           C
ATOM   4444  CD  ARG B  97     -70.922  11.314  -8.566  1.00  0.00           C
ATOM   4445  NE  ARG B  97     -71.439  11.036  -7.235  1.00  0.00           N
ATOM   4446  CZ  ARG B  97     -72.691  10.615  -6.972  1.00  0.00           C
ATOM   4447  NH1 ARG B  97     -73.567  10.453  -7.940  1.00  0.00           N
ATOM   4448  NH2 ARG B  97     -73.023  10.388  -5.715  1.00  0.00           N
ATOM   4449  H   ARG B  97     -68.693  14.695  -9.506  1.00  0.00           H
ATOM   4450  HA  ARG B  97     -67.046  12.347  -9.306  1.00  0.00           H
ATOM   4451 1HB  ARG B  97     -69.721  12.800 -10.527  1.00  0.00           H
ATOM   4452 2HB  ARG B  97     -68.886  11.229 -10.503  1.00  0.00           H
ATOM   4453 1HG  ARG B  97     -68.884  11.218  -8.078  1.00  0.00           H
ATOM   4454 2HG  ARG B  97     -69.596  12.851  -8.040  1.00  0.00           H
ATOM   4455 1HD  ARG B  97     -71.615  12.000  -9.049  1.00  0.00           H
ATOM   4456 2HD  ARG B  97     -70.905  10.371  -9.112  1.00  0.00           H
ATOM   4457  HE  ARG B  97     -70.978  11.109  -6.336  1.00  0.00           H
ATOM   4458 1HH1 ARG B  97     -73.303  10.648  -8.894  1.00  0.00           H
ATOM   4459 2HH1 ARG B  97     -74.500  10.135  -7.721  1.00  0.00           H
ATOM   4460 1HH2 ARG B  97     -72.341  10.534  -4.981  1.00  0.00           H
ATOM   4461 2HH2 ARG B  97     -73.954  10.072  -5.490  1.00  0.00           H
ATOM   4462  N   LEU B  98     -67.278  13.750 -12.266  1.00  0.00           N
ATOM   4463  CA  LEU B  98     -66.639  13.801 -13.589  1.00  0.00           C
ATOM   4464  C   LEU B  98     -65.136  14.042 -13.475  1.00  0.00           C
ATOM   4465  O   LEU B  98     -64.338  13.384 -14.159  1.00  0.00           O
ATOM   4466  CB  LEU B  98     -67.286  14.894 -14.449  1.00  0.00           C
ATOM   4467  CG  LEU B  98     -68.730  14.616 -14.882  1.00  0.00           C
ATOM   4468  CD1 LEU B  98     -69.315  15.841 -15.571  1.00  0.00           C
ATOM   4469  CD2 LEU B  98     -68.759  13.411 -15.809  1.00  0.00           C
ATOM   4470  H   LEU B  98     -67.949  14.463 -12.013  1.00  0.00           H
ATOM   4471  HA  LEU B  98     -66.724  12.829 -14.073  1.00  0.00           H
ATOM   4472 1HB  LEU B  98     -67.261  15.718 -13.737  1.00  0.00           H
ATOM   4473 2HB  LEU B  98     -66.670  15.144 -15.313  1.00  0.00           H
ATOM   4474  HG  LEU B  98     -69.293  14.359 -13.982  1.00  0.00           H
ATOM   4475 1HD1 LEU B  98     -70.341  15.636 -15.874  1.00  0.00           H
ATOM   4476 2HD1 LEU B  98     -69.305  16.686 -14.881  1.00  0.00           H
ATOM   4477 3HD1 LEU B  98     -68.718  16.085 -16.450  1.00  0.00           H
ATOM   4478 1HD2 LEU B  98     -69.788  13.213 -16.116  1.00  0.00           H
ATOM   4479 2HD2 LEU B  98     -68.151  13.614 -16.691  1.00  0.00           H
ATOM   4480 3HD2 LEU B  98     -68.364  12.539 -15.287  1.00  0.00           H
ATOM   4481  N   ARG B  99     -64.745  14.946 -12.569  1.00  0.00           N
ATOM   4482  CA  ARG B  99     -63.359  15.260 -12.318  1.00  0.00           C
ATOM   4483  C   ARG B  99     -62.638  14.092 -11.634  1.00  0.00           C
ATOM   4484  O   ARG B  99     -61.446  13.869 -11.861  1.00  0.00           O
ATOM   4485  CB  ARG B  99     -63.208  16.557 -11.536  1.00  0.00           C
ATOM   4486  CG  ARG B  99     -63.596  17.812 -12.297  1.00  0.00           C
ATOM   4487  CD  ARG B  99     -63.417  19.074 -11.534  1.00  0.00           C
ATOM   4488  NE  ARG B  99     -63.920  20.262 -12.203  1.00  0.00           N
ATOM   4489  CZ  ARG B  99     -63.256  20.941 -13.161  1.00  0.00           C
ATOM   4490  NH1 ARG B  99     -62.049  20.575 -13.534  1.00  0.00           N
ATOM   4491  NH2 ARG B  99     -63.840  21.998 -13.696  1.00  0.00           N
ATOM   4492  H   ARG B  99     -65.462  15.425 -12.042  1.00  0.00           H
ATOM   4493  HA  ARG B  99     -62.855  15.484 -13.260  1.00  0.00           H
ATOM   4494 1HB  ARG B  99     -63.832  16.467 -10.648  1.00  0.00           H
ATOM   4495 2HB  ARG B  99     -62.163  16.627 -11.239  1.00  0.00           H
ATOM   4496 1HG  ARG B  99     -62.987  17.877 -13.199  1.00  0.00           H
ATOM   4497 2HG  ARG B  99     -64.649  17.736 -12.578  1.00  0.00           H
ATOM   4498 1HD  ARG B  99     -63.941  18.990 -10.582  1.00  0.00           H
ATOM   4499 2HD  ARG B  99     -62.355  19.228 -11.350  1.00  0.00           H
ATOM   4500  HE  ARG B  99     -64.796  20.752 -12.077  1.00  0.00           H
ATOM   4501 1HH1 ARG B  99     -61.609  19.776 -13.102  1.00  0.00           H
ATOM   4502 2HH1 ARG B  99     -61.568  21.098 -14.252  1.00  0.00           H
ATOM   4503 1HH2 ARG B  99     -64.760  22.275 -13.383  1.00  0.00           H
ATOM   4504 2HH2 ARG B  99     -63.364  22.526 -14.412  1.00  0.00           H
ATOM   4505  N   LEU B 100     -63.351  13.362 -10.779  1.00  0.00           N
ATOM   4506  CA  LEU B 100     -62.776  12.189 -10.152  1.00  0.00           C
ATOM   4507  C   LEU B 100     -62.513  11.094 -11.200  1.00  0.00           C
ATOM   4508  O   LEU B 100     -61.490  10.390 -11.094  1.00  0.00           O
ATOM   4509  CB  LEU B 100     -63.705  11.675  -9.046  1.00  0.00           C
ATOM   4510  CG  LEU B 100     -63.768  12.548  -7.788  1.00  0.00           C
ATOM   4511  CD1 LEU B 100     -64.900  12.081  -6.882  1.00  0.00           C
ATOM   4512  CD2 LEU B 100     -62.435  12.486  -7.057  1.00  0.00           C
ATOM   4513  H   LEU B 100     -64.300  13.622 -10.559  1.00  0.00           H
ATOM   4514  HA  LEU B 100     -61.797  12.435  -9.744  1.00  0.00           H
ATOM   4515 1HB  LEU B 100     -64.653  11.717  -9.578  1.00  0.00           H
ATOM   4516 2HB  LEU B 100     -63.484  10.640  -8.780  1.00  0.00           H
ATOM   4517  HG  LEU B 100     -63.921  13.577  -8.115  1.00  0.00           H
ATOM   4518 1HD1 LEU B 100     -64.936  12.707  -5.991  1.00  0.00           H
ATOM   4519 2HD1 LEU B 100     -65.846  12.156  -7.417  1.00  0.00           H
ATOM   4520 3HD1 LEU B 100     -64.728  11.045  -6.591  1.00  0.00           H
ATOM   4521 1HD2 LEU B 100     -62.479  13.107  -6.163  1.00  0.00           H
ATOM   4522 2HD2 LEU B 100     -62.223  11.454  -6.774  1.00  0.00           H
ATOM   4523 3HD2 LEU B 100     -61.643  12.850  -7.712  1.00  0.00           H
ATOM   4524  N   ALA B 101     -63.411  10.969 -12.173  1.00  0.00           N
ATOM   4525  CA  ALA B 101     -63.256  10.018 -13.289  1.00  0.00           C
ATOM   4526  C   ALA B 101     -62.042  10.400 -14.142  1.00  0.00           C
ATOM   4527  O   ALA B 101     -61.269   9.520 -14.580  1.00  0.00           O
ATOM   4528  CB  ALA B 101     -64.478  10.028 -14.194  1.00  0.00           C
ATOM   4529  H   ALA B 101     -64.231  11.556 -12.139  1.00  0.00           H
ATOM   4530  HA  ALA B 101     -63.142   9.014 -12.879  1.00  0.00           H
ATOM   4531 1HB  ALA B 101     -64.333   9.315 -15.007  1.00  0.00           H
ATOM   4532 2HB  ALA B 101     -65.359   9.746 -13.618  1.00  0.00           H
ATOM   4533 3HB  ALA B 101     -64.617  11.026 -14.608  1.00  0.00           H
ATOM   4534  N   GLN B 102     -61.876  11.703 -14.365  1.00  0.00           N
ATOM   4535  CA  GLN B 102     -60.716  12.236 -15.097  1.00  0.00           C
ATOM   4536  C   GLN B 102     -59.411  12.087 -14.356  1.00  0.00           C
ATOM   4537  O   GLN B 102     -58.364  11.897 -14.990  1.00  0.00           O
ATOM   4538  CB  GLN B 102     -60.931  13.717 -15.421  1.00  0.00           C
ATOM   4539  CG  GLN B 102     -61.980  13.975 -16.489  1.00  0.00           C
ATOM   4540  CD  GLN B 102     -62.255  15.454 -16.683  1.00  0.00           C
ATOM   4541  NE2 GLN B 102     -63.146  15.771 -17.614  1.00  0.00           N
ATOM   4542  OE1 GLN B 102     -61.677  16.303 -15.999  1.00  0.00           O
ATOM   4543  H   GLN B 102     -62.575  12.342 -14.016  1.00  0.00           H
ATOM   4544  HA  GLN B 102     -60.570  11.667 -16.014  1.00  0.00           H
ATOM   4545 1HB  GLN B 102     -61.224  14.204 -14.489  1.00  0.00           H
ATOM   4546 2HB  GLN B 102     -59.967  14.110 -15.748  1.00  0.00           H
ATOM   4547 1HG  GLN B 102     -61.946  13.510 -17.473  1.00  0.00           H
ATOM   4548 2HG  GLN B 102     -62.798  13.544 -15.913  1.00  0.00           H
ATOM   4549 1HE2 GLN B 102     -63.371  16.730 -17.788  1.00  0.00           H
ATOM   4550 2HE2 GLN B 102     -63.595  15.050 -18.143  1.00  0.00           H
ATOM   4551  N   GLN B 103     -59.432  12.211 -13.026  1.00  0.00           N
ATOM   4552  CA  GLN B 103     -58.249  12.055 -12.205  1.00  0.00           C
ATOM   4553  C   GLN B 103     -58.016  10.626 -11.736  1.00  0.00           C
ATOM   4554  O   GLN B 103     -57.151  10.375 -10.902  1.00  0.00           O
ATOM   4555  CB  GLN B 103     -58.345  12.980 -10.988  1.00  0.00           C
ATOM   4556  CG  GLN B 103     -58.343  14.459 -11.326  1.00  0.00           C
ATOM   4557  CD  GLN B 103     -57.029  14.911 -11.934  1.00  0.00           C
ATOM   4558  NE2 GLN B 103     -57.112  15.649 -13.035  1.00  0.00           N
ATOM   4559  OE1 GLN B 103     -55.951  14.605 -11.418  1.00  0.00           O
ATOM   4560  OXT GLN B 103     -58.679   9.732 -12.183  1.00  0.00           O
ATOM   4561  H   GLN B 103     -60.317  12.420 -12.584  1.00  0.00           H
ATOM   4562  HA  GLN B 103     -57.360  12.251 -12.806  1.00  0.00           H
ATOM   4563 1HB  GLN B 103     -59.268  12.719 -10.469  1.00  0.00           H
ATOM   4564 2HB  GLN B 103     -57.493  12.746 -10.351  1.00  0.00           H
ATOM   4565 1HG  GLN B 103     -59.150  14.938 -11.878  1.00  0.00           H
ATOM   4566 2HG  GLN B 103     -58.373  14.786 -10.287  1.00  0.00           H
ATOM   4567 1HE2 GLN B 103     -56.277  15.977 -13.483  1.00  0.00           H
ATOM   4568 2HE2 GLN B 103     -58.006  15.877 -13.420  1.00  0.00           H
ATOM   4569  N   ILE B 123     -55.100   1.284 -31.284  1.00  0.00           N
ATOM   4570  CA  ILE B 123     -56.424   0.692 -31.189  1.00  0.00           C
ATOM   4571  C   ILE B 123     -56.318  -0.714 -31.771  1.00  0.00           C
ATOM   4572  O   ILE B 123     -56.130  -0.912 -32.973  1.00  0.00           O
ATOM   4573  CB  ILE B 123     -57.493   1.502 -31.945  1.00  0.00           C
ATOM   4574  CG1 ILE B 123     -57.585   2.923 -31.379  1.00  0.00           C
ATOM   4575  CG2 ILE B 123     -58.844   0.808 -31.865  1.00  0.00           C
ATOM   4576  CD1 ILE B 123     -58.452   3.852 -32.198  1.00  0.00           C
ATOM   4577 1H   ILE B 123     -54.961   2.119 -31.815  1.00  0.00           H
ATOM   4578 2H   ILE B 123     -54.626   1.583 -30.455  1.00  0.00           H
ATOM   4579 3H   ILE B 123     -54.344   0.758 -31.678  1.00  0.00           H
ATOM   4580  HA  ILE B 123     -56.803   0.756 -30.169  1.00  0.00           H
ATOM   4581  HB  ILE B 123     -57.195   1.599 -32.989  1.00  0.00           H
ATOM   4582 1HG1 ILE B 123     -57.986   2.845 -30.370  1.00  0.00           H
ATOM   4583 2HG1 ILE B 123     -56.569   3.318 -31.337  1.00  0.00           H
ATOM   4584 1HG2 ILE B 123     -59.589   1.394 -32.404  1.00  0.00           H
ATOM   4585 2HG2 ILE B 123     -58.772  -0.182 -32.313  1.00  0.00           H
ATOM   4586 3HG2 ILE B 123     -59.145   0.713 -30.821  1.00  0.00           H
ATOM   4587 1HD1 ILE B 123     -58.468   4.839 -31.736  1.00  0.00           H
ATOM   4588 2HD1 ILE B 123     -58.050   3.929 -33.208  1.00  0.00           H
ATOM   4589 3HD1 ILE B 123     -59.467   3.458 -32.242  1.00  0.00           H
ATOM   4590  N   SER B 124     -56.438  -1.711 -30.904  1.00  0.00           N
ATOM   4591  CA  SER B 124     -56.304  -3.098 -31.325  1.00  0.00           C
ATOM   4592  C   SER B 124     -57.367  -3.535 -32.327  1.00  0.00           C
ATOM   4593  O   SER B 124     -57.118  -4.375 -33.198  1.00  0.00           O
ATOM   4594  CB  SER B 124     -56.342  -4.002 -30.108  1.00  0.00           C
ATOM   4595  OG  SER B 124     -57.590  -3.970 -29.469  1.00  0.00           O
ATOM   4596  H   SER B 124     -56.630  -1.507 -29.934  1.00  0.00           H
ATOM   4597  HA  SER B 124     -55.286  -3.367 -31.610  1.00  0.00           H
ATOM   4598 1HB  SER B 124     -56.132  -5.023 -30.426  1.00  0.00           H
ATOM   4599 2HB  SER B 124     -55.575  -3.675 -29.407  1.00  0.00           H
ATOM   4600  HG  SER B 124     -57.602  -4.621 -28.763  1.00  0.00           H
ATOM   4601  N   GLN B 125     -58.492  -2.976 -32.259  1.00  0.00           N
ATOM   4602  CA  GLN B 125     -59.564  -3.156 -33.254  1.00  0.00           C
ATOM   4603  C   GLN B 125     -59.266  -2.682 -34.684  1.00  0.00           C
ATOM   4604  O   GLN B 125     -59.596  -3.397 -35.641  1.00  0.00           O
ATOM   4605  CB  GLN B 125     -60.824  -2.441 -32.764  1.00  0.00           C
ATOM   4606  CG  GLN B 125     -62.013  -2.560 -33.703  1.00  0.00           C
ATOM   4607  CD  GLN B 125     -63.248  -1.863 -33.165  1.00  0.00           C
ATOM   4608  NE2 GLN B 125     -64.360  -1.994 -33.879  1.00  0.00           N
ATOM   4609  OE1 GLN B 125     -63.205  -1.212 -32.116  1.00  0.00           O
ATOM   4610  H   GLN B 125     -58.655  -2.370 -31.468  1.00  0.00           H
ATOM   4611  HA  GLN B 125     -59.784  -4.218 -33.364  1.00  0.00           H
ATOM   4612 1HB  GLN B 125     -61.077  -2.873 -31.796  1.00  0.00           H
ATOM   4613 2HB  GLN B 125     -60.561  -1.392 -32.635  1.00  0.00           H
ATOM   4614 1HG  GLN B 125     -61.946  -2.347 -34.771  1.00  0.00           H
ATOM   4615 2HG  GLN B 125     -62.133  -3.634 -33.556  1.00  0.00           H
ATOM   4616 1HE2 GLN B 125     -65.207  -1.556 -33.574  1.00  0.00           H
ATOM   4617 2HE2 GLN B 125     -64.354  -2.531 -34.721  1.00  0.00           H
ATOM   4618  N   PHE B 126     -58.702  -1.489 -34.842  1.00  0.00           N
ATOM   4619  CA  PHE B 126     -58.341  -0.991 -36.174  1.00  0.00           C
ATOM   4620  C   PHE B 126     -57.108  -1.735 -36.702  1.00  0.00           C
ATOM   4621  O   PHE B 126     -56.940  -1.908 -37.910  1.00  0.00           O
ATOM   4622  CB  PHE B 126     -58.078   0.517 -36.134  1.00  0.00           C
ATOM   4623  CG  PHE B 126     -59.289   1.335 -35.793  1.00  0.00           C
ATOM   4624  CD1 PHE B 126     -60.541   0.743 -35.696  1.00  0.00           C
ATOM   4625  CD2 PHE B 126     -59.183   2.700 -35.566  1.00  0.00           C
ATOM   4626  CE1 PHE B 126     -61.655   1.494 -35.382  1.00  0.00           C
ATOM   4627  CE2 PHE B 126     -60.296   3.452 -35.251  1.00  0.00           C
ATOM   4628  CZ  PHE B 126     -61.533   2.851 -35.158  1.00  0.00           C
ATOM   4629  H   PHE B 126     -58.517  -0.911 -34.035  1.00  0.00           H
ATOM   4630  HA  PHE B 126     -59.158  -1.177 -36.873  1.00  0.00           H
ATOM   4631 1HB  PHE B 126     -57.323   0.747 -35.384  1.00  0.00           H
ATOM   4632 2HB  PHE B 126     -57.735   0.861 -37.109  1.00  0.00           H
ATOM   4633  HD1 PHE B 126     -60.637  -0.328 -35.871  1.00  0.00           H
ATOM   4634  HD2 PHE B 126     -58.204   3.176 -35.640  1.00  0.00           H
ATOM   4635  HE1 PHE B 126     -62.632   1.016 -35.311  1.00  0.00           H
ATOM   4636  HE2 PHE B 126     -60.197   4.524 -35.073  1.00  0.00           H
ATOM   4637  HZ  PHE B 126     -62.414   3.444 -34.911  1.00  0.00           H
ATOM   4638  N   SER B 127     -56.253  -2.165 -35.781  1.00  0.00           N
ATOM   4639  CA  SER B 127     -55.104  -2.998 -36.111  1.00  0.00           C
ATOM   4640  C   SER B 127     -55.574  -4.339 -36.673  1.00  0.00           C
ATOM   4641  O   SER B 127     -55.009  -4.875 -37.638  1.00  0.00           O
ATOM   4642  CB  SER B 127     -54.234  -3.204 -34.887  1.00  0.00           C
ATOM   4643  OG  SER B 127     -53.637  -2.011 -34.459  1.00  0.00           O
ATOM   4644  H   SER B 127     -56.411  -1.902 -34.819  1.00  0.00           H
ATOM   4645  HA  SER B 127     -54.390  -2.508 -36.773  1.00  0.00           H
ATOM   4646 1HB  SER B 127     -54.853  -3.598 -34.080  1.00  0.00           H
ATOM   4647 2HB  SER B 127     -53.455  -3.924 -35.128  1.00  0.00           H
ATOM   4648  HG  SER B 127     -53.096  -2.183 -33.686  1.00  0.00           H
ATOM   4649  N   GLU B 128     -56.625  -4.864 -36.050  1.00  0.00           N
ATOM   4650  CA  GLU B 128     -57.297  -6.060 -36.515  1.00  0.00           C
ATOM   4651  C   GLU B 128     -57.902  -5.860 -37.894  1.00  0.00           C
ATOM   4652  O   GLU B 128     -57.854  -6.758 -38.734  1.00  0.00           O
ATOM   4653  CB  GLU B 128     -58.381  -6.481 -35.521  1.00  0.00           C
ATOM   4654  CG  GLU B 128     -59.084  -7.784 -35.871  1.00  0.00           C
ATOM   4655  CD  GLU B 128     -60.069  -8.178 -34.806  1.00  0.00           C
ATOM   4656  OE1 GLU B 128     -60.175  -7.471 -33.832  1.00  0.00           O
ATOM   4657  OE2 GLU B 128     -60.797  -9.118 -35.015  1.00  0.00           O
ATOM   4658  H   GLU B 128     -56.961  -4.403 -35.217  1.00  0.00           H
ATOM   4659  HA  GLU B 128     -56.585  -6.884 -36.585  1.00  0.00           H
ATOM   4660 1HB  GLU B 128     -57.902  -6.578 -34.548  1.00  0.00           H
ATOM   4661 2HB  GLU B 128     -59.113  -5.673 -35.488  1.00  0.00           H
ATOM   4662 1HG  GLU B 128     -59.586  -7.763 -36.838  1.00  0.00           H
ATOM   4663 2HG  GLU B 128     -58.274  -8.512 -35.900  1.00  0.00           H
ATOM   4664  N   GLN B 129     -58.487  -4.693 -38.119  1.00  0.00           N
ATOM   4665  CA  GLN B 129     -59.014  -4.332 -39.423  1.00  0.00           C
ATOM   4666  C   GLN B 129     -57.911  -4.203 -40.480  1.00  0.00           C
ATOM   4667  O   GLN B 129     -58.119  -4.526 -41.636  1.00  0.00           O
ATOM   4668  CB  GLN B 129     -59.790  -3.016 -39.325  1.00  0.00           C
ATOM   4669  CG  GLN B 129     -61.081  -3.109 -38.529  1.00  0.00           C
ATOM   4670  CD  GLN B 129     -62.058  -4.102 -39.130  1.00  0.00           C
ATOM   4671  NE2 GLN B 129     -62.677  -4.912 -38.278  1.00  0.00           N
ATOM   4672  OE1 GLN B 129     -62.260  -4.136 -40.347  1.00  0.00           O
ATOM   4673  H   GLN B 129     -58.569  -4.037 -37.356  1.00  0.00           H
ATOM   4674  HA  GLN B 129     -59.654  -5.133 -39.793  1.00  0.00           H
ATOM   4675 1HB  GLN B 129     -59.123  -2.290 -38.860  1.00  0.00           H
ATOM   4676 2HB  GLN B 129     -60.009  -2.702 -40.345  1.00  0.00           H
ATOM   4677 1HG  GLN B 129     -61.098  -3.237 -37.447  1.00  0.00           H
ATOM   4678 2HG  GLN B 129     -61.411  -2.103 -38.781  1.00  0.00           H
ATOM   4679 1HE2 GLN B 129     -63.334  -5.587 -38.617  1.00  0.00           H
ATOM   4680 2HE2 GLN B 129     -62.485  -4.849 -37.299  1.00  0.00           H
ATOM   4681  N   VAL B 130     -56.730  -3.750 -40.070  1.00  0.00           N
ATOM   4682  CA  VAL B 130     -55.579  -3.734 -40.984  1.00  0.00           C
ATOM   4683  C   VAL B 130     -55.194  -5.162 -41.388  1.00  0.00           C
ATOM   4684  O   VAL B 130     -54.903  -5.424 -42.550  1.00  0.00           O
ATOM   4685  CB  VAL B 130     -54.357  -3.038 -40.356  1.00  0.00           C
ATOM   4686  CG1 VAL B 130     -53.118  -3.260 -41.209  1.00  0.00           C
ATOM   4687  CG2 VAL B 130     -54.622  -1.550 -40.183  1.00  0.00           C
ATOM   4688  H   VAL B 130     -56.612  -3.412 -39.126  1.00  0.00           H
ATOM   4689  HA  VAL B 130     -55.825  -3.233 -41.923  1.00  0.00           H
ATOM   4690  HB  VAL B 130     -54.191  -3.447 -39.359  1.00  0.00           H
ATOM   4691 1HG1 VAL B 130     -52.265  -2.762 -40.750  1.00  0.00           H
ATOM   4692 2HG1 VAL B 130     -52.917  -4.329 -41.285  1.00  0.00           H
ATOM   4693 3HG1 VAL B 130     -53.282  -2.850 -42.206  1.00  0.00           H
ATOM   4694 1HG2 VAL B 130     -53.750  -1.075 -39.736  1.00  0.00           H
ATOM   4695 2HG2 VAL B 130     -54.821  -1.101 -41.157  1.00  0.00           H
ATOM   4696 3HG2 VAL B 130     -55.485  -1.407 -39.532  1.00  0.00           H
ATOM   4697  N   ASN B 131     -55.191  -6.083 -40.431  1.00  0.00           N
ATOM   4698  CA  ASN B 131     -54.911  -7.484 -40.732  1.00  0.00           C
ATOM   4699  C   ASN B 131     -55.958  -8.077 -41.666  1.00  0.00           C
ATOM   4700  O   ASN B 131     -55.626  -8.809 -42.576  1.00  0.00           O
ATOM   4701  CB  ASN B 131     -54.814  -8.311 -39.462  1.00  0.00           C
ATOM   4702  CG  ASN B 131     -53.558  -8.065 -38.676  1.00  0.00           C
ATOM   4703  ND2 ASN B 131     -53.581  -8.478 -37.432  1.00  0.00           N
ATOM   4704  OD1 ASN B 131     -52.555  -7.574 -39.204  1.00  0.00           O
ATOM   4705  H   ASN B 131     -55.383  -5.814 -39.476  1.00  0.00           H
ATOM   4706  HA  ASN B 131     -53.979  -7.564 -41.293  1.00  0.00           H
ATOM   4707 1HB  ASN B 131     -55.659  -8.383 -38.777  1.00  0.00           H
ATOM   4708 2HB  ASN B 131     -54.707  -9.249 -40.007  1.00  0.00           H
ATOM   4709 1HD2 ASN B 131     -52.782  -8.346 -36.848  1.00  0.00           H
ATOM   4710 2HD2 ASN B 131     -54.399  -8.923 -37.069  1.00  0.00           H
ATOM   4711  N   TYR B 132     -57.227  -7.742 -41.458  1.00  0.00           N
ATOM   4712  CA  TYR B 132     -58.301  -8.216 -42.316  1.00  0.00           C
ATOM   4713  C   TYR B 132     -58.229  -7.562 -43.710  1.00  0.00           C
ATOM   4714  O   TYR B 132     -58.552  -8.178 -44.735  1.00  0.00           O
ATOM   4715  CB  TYR B 132     -59.659  -7.940 -41.667  1.00  0.00           C
ATOM   4716  CG  TYR B 132     -59.933  -8.779 -40.439  1.00  0.00           C
ATOM   4717  CD1 TYR B 132     -59.115  -9.849 -40.107  1.00  0.00           C
ATOM   4718  CD2 TYR B 132     -61.011  -8.496 -39.611  1.00  0.00           C
ATOM   4719  CE1 TYR B 132     -59.361 -10.616 -38.987  1.00  0.00           C
ATOM   4720  CE2 TYR B 132     -61.266  -9.257 -38.488  1.00  0.00           C
ATOM   4721  CZ  TYR B 132     -60.439 -10.318 -38.177  1.00  0.00           C
ATOM   4722  OH  TYR B 132     -60.687 -11.079 -37.058  1.00  0.00           O
ATOM   4723  H   TYR B 132     -57.450  -7.140 -40.677  1.00  0.00           H
ATOM   4724  HA  TYR B 132     -58.205  -9.293 -42.468  1.00  0.00           H
ATOM   4725 1HB  TYR B 132     -59.678  -6.883 -41.397  1.00  0.00           H
ATOM   4726 2HB  TYR B 132     -60.422  -8.137 -42.418  1.00  0.00           H
ATOM   4727  HD1 TYR B 132     -58.265 -10.078 -40.751  1.00  0.00           H
ATOM   4728  HD2 TYR B 132     -61.661  -7.657 -39.861  1.00  0.00           H
ATOM   4729  HE1 TYR B 132     -58.708 -11.455 -38.739  1.00  0.00           H
ATOM   4730  HE2 TYR B 132     -62.117  -9.020 -37.851  1.00  0.00           H
ATOM   4731  HH  TYR B 132     -60.730 -10.559 -36.253  1.00  0.00           H
ATOM   4732  N   GLN B 133     -57.797  -6.304 -43.740  1.00  0.00           N
ATOM   4733  CA  GLN B 133     -57.664  -5.556 -44.984  1.00  0.00           C
ATOM   4734  C   GLN B 133     -56.597  -6.189 -45.856  1.00  0.00           C
ATOM   4735  O   GLN B 133     -56.785  -6.416 -47.051  1.00  0.00           O
ATOM   4736  CB  GLN B 133     -57.314  -4.091 -44.706  1.00  0.00           C
ATOM   4737  CG  GLN B 133     -57.226  -3.224 -45.952  1.00  0.00           C
ATOM   4738  CD  GLN B 133     -56.975  -1.766 -45.624  1.00  0.00           C
ATOM   4739  NE2 GLN B 133     -55.727  -1.335 -45.772  1.00  0.00           N
ATOM   4740  OE1 GLN B 133     -57.892  -1.031 -45.246  1.00  0.00           O
ATOM   4741  H   GLN B 133     -57.555  -5.854 -42.868  1.00  0.00           H
ATOM   4742  HA  GLN B 133     -58.610  -5.576 -45.525  1.00  0.00           H
[truncated: 7,070,337 more chars]
